# Supplementary material for: Cystatin-B Negatively Regulates the Malignant Characteristics of Oral Squamous Cell Carcinoma Possibly Via the Epithelium Proliferation/Differentiation Program
Source: Front Oncol. 2021 Aug 24;11:707066. doi: 10.3389/fonc.2021.707066 (PMC8421684; doi:10.3389/fonc.2021.707066)
Supplement: Supplementary file 1 [file DataSheet_1.xlsx]

## Sheet: Supplementary Data Sheet 1
Gene Symbol	Mutations	Samples	Samples (%)	Cohorts
TP53	8504	7695	27.41	165
KRAS	2378	2234	7.96	68
PIK3CA	2453	2157	7.68	87
BRAF	1390	1222	4.35	43
LRP1B	3871	1019	3.63	60
KMT2D	2020	1010	3.6	65
APC	1761	994	3.54	28
ARID1A	1282	954	3.4	70
KMT2C	1887	924	3.29	69
PTEN	1143	904	3.22	61
NRAS	886	777	2.77	37
CTNNB1	989	754	2.69	37
CDKN2A	727	683	2.43	55
IDH1	782	654	2.33	27
RB1	850	566	2.02	52
ATM	1058	525	1.87	44
NF1	1034	486	1.73	42
SMAD4	598	466	1.66	29
FAT1	1396	466	1.66	33
FBXW7	656	433	1.54	33
NOTCH1	813	420	1.5	27
FAT4	2465	415	1.48	33
EGFR	757	383	1.36	14
ARID2	717	341	1.21	29
CREBBP	935	338	1.2	33
KDM6A	571	326	1.16	39
FAT3	2338	322	1.15	20
ATRX	933	297	1.06	21
SETD2	694	277	0.99	25
ERBB2	532	270	0.96	20
NFE2L2	408	264	0.94	15
SMARCA4	748	253	0.9	25
CDH1	455	245	0.87	17
SF3B1	583	242	0.86	23
VHL	279	239	0.85	5
KEAP1	437	236	0.84	10
SPOP	353	231	0.82	14
PBRM1	567	228	0.81	13
EP300	665	225	0.8	20
FOXA1	305	224	0.8	15
PIK3R1	331	218	0.78	14
AR	559	204	0.73	8
MAP3K1	410	193	0.69	12
TRRAP	978	185	0.66	9
ERBB3	532	184	0.66	14
GATA3	284	182	0.65	4
FGFR3	359	178	0.63	12
HRAS	239	173	0.62	20
BRCA2	699	165	0.59	15
BAP1	361	164	0.58	19
STAG2	460	155	0.55	17
DDX3X	373	152	0.54	19
CDH10	967	138	0.49	4
AKT1	244	134	0.48	17
STK11	264	130	0.46	7
PIM1	428	130	0.46	7
BIRC6	1062	130	0.46	16
MTOR	638	127	0.45	15
ESR1	362	127	0.45	6
BCOR	486	125	0.45	17
NSD1	621	125	0.45	10
NCOR1	606	121	0.43	14
PTCH1	486	121	0.43	11
NOTCH2	636	120	0.43	14
KMT2A	798	120	0.43	13
RNF43	331	118	0.42	17
CTCF	285	115	0.41	9
BTG1	241	113	0.4	8
CASP8	281	113	0.4	11
CDK12	441	112	0.4	13
PREX2	1163	109	0.39	8
KIT	482	104	0.37	10
MAP2K4	219	104	0.37	11
SPEN	840	103	0.37	18
CIC	464	103	0.37	3
PTPN11	261	101	0.36	14
PTPRB	937	100	0.36	3
FAM46C	205	100	0.36	3
HLA-A	333	100	0.36	13
MYD88	162	100	0.36	8
TCF7L2	226	100	0.36	6
AXIN1	321	98	0.35	9
PPP2R1A	279	98	0.35	9
NBEA	1097	96	0.34	9
ZFHX3	1027	96	0.34	10
RBM10	318	95	0.34	11
FGFR2	347	95	0.34	8
FAM135B	1443	94	0.33	6
MYH9	534	88	0.31	8
TBX3	328	85	0.3	8
MAP2K1	189	85	0.3	8
ELF3	203	85	0.3	7
DNMT3A	397	84	0.3	11
AMER1	477	84	0.3	6
PTPRD	1265	84	0.3	10
BCL2	412	83	0.3	4
CDH11	581	82	0.29	8
H3F3A	146	82	0.29	3
PRKCB	411	82	0.29	5
ARID1B	611	81	0.29	12
CHD4	602	81	0.29	6
EZH2	241	79	0.28	11
ALK	607	79	0.28	10
CDKN1A	109	79	0.28	10
IDH2	178	78	0.28	8
CARD11	700	78	0.28	9
RHOA	184	77	0.27	10
GNAS	570	76	0.27	14
MECOM	486	75	0.27	7
MED12	663	74	0.26	11
ERCC2	243	74	0.26	6
ACVR2A	256	70	0.25	11
TGFBR2	270	70	0.25	10
SOX9	199	69	0.25	3
RUNX1	207	69	0.25	5
PPP6C	148	69	0.25	5
U2AF1	158	63	0.22	11
TSC1	304	63	0.22	6
GTF2I	188	62	0.22	2
EPHA3	781	61	0.22	6
MAX	120	60	0.21	8
IRF4	253	60	0.21	7
KDR	677	60	0.21	8
SGK1	370	59	0.21	5
ASXL1	441	59	0.21	14
RGPD3	361	59	0.21	2
POLQ	629	56	0.2	6
PRDM1	383	56	0.2	5
CCND1	158	55	0.2	2
CUX1	438	55	0.2	7
TSC2	469	54	0.19	11
NF2	201	54	0.19	11
CBFB	101	53	0.19	6
ALB	324	52	0.19	2
MYCN	191	51	0.18	8
PABPC1	245	51	0.18	5
SMO	228	50	0.18	9
CUL3	239	50	0.18	6
P2RY8	208	50	0.18	6
CYLD	263	50	0.18	5
CDKN1B	152	49	0.17	10
GNA11	129	48	0.17	3
FLT3	415	48	0.17	7
RAC1	108	48	0.17	4
MYH11	697	48	0.17	7
MGA	700	47	0.17	2
GNAQ	144	47	0.17	2
TNFRSF14	110	46	0.16	5
HLA-B	347	45	0.16	6
BRCA1	417	45	0.16	4
SOCS1	168	45	0.16	5
RET	420	42	0.15	5
SRGAP3	313	42	0.15	2
FLT4	512	41	0.15	8
RASA1	338	40	0.14	2
MEN1	208	40	0.14	6
RXRA	168	40	0.14	3
B2M	126	40	0.14	8
FUBP1	220	39	0.14	3
HSPG2	1016	39	0.14	3
LZTR1	260	38	0.14	5
PCBP1	137	38	0.14	4
KLF5	158	38	0.14	3
CACNA1D	625	37	0.13	6
SMAD3	152	37	0.13	5
CD79B	138	37	0.13	4
PRKD2	276	37	0.13	1
SMAD2	160	36	0.13	4
RGS7	469	36	0.13	3
MEF2B	132	36	0.13	4
BCLAF1	604	36	0.13	3
LATS1	311	36	0.13	5
MYC	339	36	0.13	4
RPS6KA3	209	36	0.13	4
STAT3	244	35	0.12	5
ERBB4	976	35	0.12	3
NFKBIE	125	34	0.12	6
BCL9L	378	34	0.12	3
CHD2	409	34	0.12	6
ACVR1	145	33	0.12	2
BCL9	360	32	0.11	3
EBF1	384	32	0.11	5
MET	437	32	0.11	3
SP140	411	32	0.11	1
XPO1	237	32	0.11	8
UBR5	645	32	0.11	4
TET2	407	32	0.11	7
FN1	710	31	0.11	1
PTPRT	1225	31	0.11	4
TET1	530	31	0.11	6
KDM5C	317	31	0.11	5
MB21D2	183	31	0.11	3
NCOR2	640	31	0.11	7
IKZF1	353	31	0.11	4
FANCD2	331	30	0.11	2
CMTR2	168	30	0.11	2
USP6	409	30	0.11	6
HIST1H3B	183	30	0.11	3
PIK3CB	299	29	0.1	5
EIF1AX	99	29	0.1	5
ARHGAP35	498	29	0.1	2
FGFR1	260	29	0.1	8
TBL1XR1	217	29	0.1	3
TP63	438	28	0.1	4
RUNX1T1	566	28	0.1	6
ZNF521	750	27	0.1	5
ZFP36L1	193	27	0.1	1
PTPRC	671	27	0.1	3
ATF7IP	340	27	0.1	2
MAPK1	99	26	0.09	4
RANBP2	611	26	0.09	6
BCR	327	26	0.09	6
FAM186A	363	26	0.09	2
POT1	288	26	0.09	7
NFKB2	176	26	0.09	2
PARP4	388	26	0.09	2
COL1A1	492	25	0.09	5
PDGFRA	497	25	0.09	7
AJUBA	125	25	0.09	1
NIPBL	630	25	0.09	2
CCND3	89	25	0.09	4
NIN	418	25	0.09	4
BRD7	176	25	0.09	3
BCL6	233	25	0.09	3
FOXA2	189	25	0.09	2
ABL2	280	25	0.09	4
DROSHA	361	25	0.09	2
RNF213	974	25	0.09	7
JAK1	308	24	0.09	3
GRIN2A	1123	24	0.09	4
RPL10	101	24	0.09	2
GNA13	193	24	0.09	2
ARHGAP5	317	23	0.08	4
MSN	219	23	0.08	3
CR1	627	23	0.08	2
BCL7A	104	23	0.08	2
BTK	249	23	0.08	2
NUP214	396	22	0.08	3
ASXL2	250	22	0.08	2
MAML2	297	22	0.08	2
DICER1	382	22	0.08	2
BCL2L12	113	22	0.08	1
SOX17	218	21	0.07	1
KDM5A	344	21	0.07	1
ARHGEF10	339	21	0.07	4
ZNF626	301	21	0.07	1
CNOT9	89	21	0.07	2
STAT6	180	20	0.07	3
SRSF2	98	20	0.07	2
NFKBIA	120	19	0.07	2
EPAS1	231	19	0.07	3
FAM174B	53	19	0.07	3
GATA2	182	19	0.07	4
PTPN14	402	19	0.07	1
ZBTB20	335	19	0.07	1
SIRPA	227	19	0.07	5
NEFH	284	18	0.06	1
EPHA7	644	18	0.06	3
DAXX	204	18	0.06	3
PRF1	205	18	0.06	2
RAF1	166	17	0.06	2
PPM1D	142	17	0.06	3
ZFX	153	17	0.06	1
FBXO11	214	17	0.06	2
POU2F2	187	17	0.06	3
PTPRK	508	17	0.06	2
SETDB1	331	16	0.06	3
RAD21	179	16	0.06	3
CRNKL1	210	16	0.06	1
PRKAR1A	118	16	0.06	4
ZNF208	989	16	0.06	1
BCORL1	513	16	0.06	6
DCSTAMP	326	15	0.05	1
POLE	552	15	0.05	3
ZEB1	429	15	0.05	2
PSIP1	120	15	0.05	1
PRKCD	172	15	0.05	2
KAT6A	456	15	0.05	3
SOS1	266	15	0.05	1
TRIM49C	156	15	0.05	1
ZNF721	290	15	0.05	1
SETD1B	323	15	0.05	3
SETBP1	647	14	0.05	4
IL7R	345	14	0.05	3
ZNF93	234	14	0.05	1
JAK2	252	14	0.05	4
LATS2	303	14	0.05	3
USP8	210	14	0.05	3
NCOA2	347	14	0.05	2
ABCB1	662	14	0.05	1
PLCG1	264	13	0.05	4
ZNF680	167	13	0.05	1
CNOT3	202	13	0.05	3
DCAF12L2	436	13	0.05	2
IRAK1	166	13	0.05	1
CYP2C8	247	13	0.05	2
BMPR1A	108	13	0.05	2
ABL1	277	13	0.05	2
ETV6	183	13	0.05	3
MAP2K7	175	13	0.05	1
NCOA1	315	13	0.05	1
EFTUD2	231	13	0.05	1
DCC	1118	13	0.05	2
FBN2	1201	13	0.05	2
HNF1A	236	13	0.05	2
IRF1	97	12	0.04	1
PDGFRB	333	12	0.04	2
RPS3A	63	12	0.04	1
WNK2	535	12	0.04	3
TGIF1	99	12	0.04	1
ZBTB16	252	12	0.04	3
TNC	636	12	0.04	4
BCL11B	339	12	0.04	4
CASZ1	424	12	0.04	1
SOHLH2	186	12	0.04	1
NSD2	309	12	0.04	1
LDB1	115	12	0.04	3
PTPN13	513	12	0.04	1
IKBKB	206	12	0.04	1
SALL4	424	11	0.04	3
EIF3E	157	11	0.04	2
RHPN2	230	11	0.04	3
NONO	148	11	0.04	2
DUSP16	145	11	0.04	2
ETV5	184	11	0.04	2
SMARCB1	132	11	0.04	4
FAS	91	11	0.04	2
NTRK3	560	11	0.04	2
ARHGEF10L	294	11	0.04	3
DHX9	251	11	0.04	1
FOXO1	183	11	0.04	2
FOXP1	207	11	0.04	3
CLTC	308	11	0.04	3
CDK4	63	10	0.04	1
LRIG3	300	10	0.04	3
SUZ12	150	10	0.04	3
EPHA2	324	10	0.04	2
DIS3	309	10	0.04	1
AFF3	541	10	0.04	1
ERG	238	10	0.04	2
CLIP1	310	10	0.04	4
DTX1	340	9	0.03	1
NPM1	65	9	0.03	1
FOXD4L1	96	9	0.03	1
SMC1A	278	9	0.03	2
PHF6	99	9	0.03	2
KLHL6	333	9	0.03	1
DGCR8	169	9	0.03	3
ZNF429	243	9	0.03	2
CD58	91	9	0.03	2
KLF4	104	9	0.03	4
ING1	136	9	0.03	1
TCF4	290	9	0.03	2
PTPN6	143	9	0.03	3
TNFAIP3	214	9	0.03	2
TLL1	637	8	0.03	1
PRDM2	383	8	0.03	3
EGR2	152	8	0.03	1
HOXC13	105	8	0.03	1
RBM39	120	8	0.03	1
CCND2	127	8	0.03	2
HERC2	1269	8	0.03	1
AKT3	160	8	0.03	2
FLCN	143	8	0.03	1
KDM3B	445	8	0.03	2
FOXL2	87	8	0.03	1
PTMA	55	8	0.03	1
KEL	424	8	0.03	1
ELN	276	8	0.03	1
PCMTD1	185	8	0.03	1
RRAGC	62	8	0.03	1
ZXDB	192	8	0.03	1
KMT2B	769	8	0.03	2
CLTCL1	354	8	0.03	1
NTRK1	335	8	0.03	1
NXF1	184	8	0.03	2
CPEB3	125	8	0.03	1
TFAP4	105	7	0.02	2
RRAS2	67	7	0.02	1
BIRC3	153	7	0.02	1
STRN	180	7	0.02	1
TCIRG1	157	7	0.02	1
KAT6B	412	7	0.02	3
GNAI2	104	7	0.02	1
NPEPPS	194	7	0.02	2
ATR	602	7	0.02	2
CDC73	171	7	0.02	1
BCL10	77	7	0.02	2
BMPR2	222	7	0.02	1
PPP3CA	142	7	0.02	1
ARHGEF12	320	7	0.02	2
2021-09-09	150	7	0.02	1
LPAR4	217	7	0.02	1
ELL	152	6	0.02	3
BRD4	292	6	0.02	2
CBL	205	6	0.02	2
ARAF	173	6	0.02	2
EML4	183	6	0.02	2
WT1	229	6	0.02	2
HNRNPA2B1	139	6	0.02	1
SUSD2	207	6	0.02	1
PPT2	67	6	0.02	1
INO80	311	6	0.02	1
FH	130	6	0.02	1
IFNGR1	102	6	0.02	1
HOXD13	126	6	0.02	2
TOP2A	271	6	0.02	1
RBFOX2	77	6	0.02	1
CEBPA	43	6	0.02	2
PRR14	131	6	0.02	1
KLHL36	147	6	0.02	1
CIITA	372	6	0.02	2
NKTR	210	5	0.02	1
PRRX1	144	5	0.02	1
SIX1	82	5	0.02	1
CDKN2C	53	5	0.02	2
EHD2	153	5	0.02	1
IFNAR1	89	5	0.02	1
ERCC3	166	5	0.02	1
FGFR4	260	5	0.02	2
KIF5B	166	5	0.02	1
AXIN2	223	5	0.02	1
PAK2	182	5	0.02	1
HIP1	270	5	0.02	2
RAP1GDS1	138	5	0.02	2
ZNF148	167	5	0.02	1
SMARCA1	293	5	0.02	1
PCDH17	936	5	0.02	1
NFATC2	406	5	0.02	2
MYO5A	389	5	0.02	2
RELA	123	5	0.02	1
ZBTB7B	180	5	0.02	1
FHIT	73	5	0.02	2
NT5C3A	81	5	0.02	1
NRK	703	4	0.01	1
USP44	155	4	0.01	2
RIPK1	119	4	0.01	1
FAT2	1224	4	0.01	1
CCDC6	108	4	0.01	1
LIFR	380	4	0.01	1
ENPEP	445	4	0.01	1
ZCRB1	43	4	0.01	1
TRIP11	373	4	0.01	1
ACKR3	150	4	0.01	1
RASA2	188	4	0.01	1
NRG1	361	4	0.01	1
PDPR	230	4	0.01	1
STAT5B	177	4	0.01	1
U2AF2	128	4	0.01	1
HSP90AA1	174	4	0.01	2
MALT1	146	4	0.01	1
NKX2-1	110	4	0.01	1
RBM38	65	4	0.01	1
TRIM33	204	4	0.01	2
TOP1	146	4	0.01	1
QKI	121	4	0.01	1
MDM4	99	4	0.01	1
IRS4	460	4	0.01	2
SDC4	47	4	0.01	1
CSF3R	227	4	0.01	1
GATA1	126	4	0.01	1
MLLT3	148	4	0.01	1
CDX2	85	4	0.01	1
RNF6	137	4	0.01	1
CHEK2	157	4	0.01	1
RGL3	196	4	0.01	1
MCM3AP	403	4	0.01	1
PDCD1LG2	64	4	0.01	1
RBFOX1	426	4	0.01	1
ZNF780A	203	4	0.01	1
JAK3	342	4	0.01	1
GMPS	142	4	0.01	1
ZNRF3	203	4	0.01	1
TRAF3	239	4	0.01	1
VAV1	346	4	0.01	1
LPP	214	4	0.01	2
HGF	504	3	0.01	1
LOX	97	3	0.01	1
DAZAP1	146	3	0.01	1
RPL22	110	3	0.01	1
WNK4	303	3	0.01	1
RARA	133	3	0.01	1
HTRA2	109	3	0.01	1
NRP1	254	3	0.01	1
PMS2	200	3	0.01	1
CYSLTR2	127	3	0.01	1
MSI2	91	3	0.01	1
XPC	155	3	0.01	1
CAMTA1	609	3	0.01	1
ZRSR2	78	3	0.01	1
ELF4	187	3	0.01	1
UGT2B17	186	3	0.01	1
PEG3	1240	3	0.01	1
FANCF	75	3	0.01	1
FBLN1	192	3	0.01	1
CRTC1	135	3	0.01	1
TRIM24	237	3	0.01	1
IKZF3	215	3	0.01	1
ATG7	160	3	0.01	1
WDR45	119	3	0.01	1
ACSL3	132	3	0.01	1
MAP2	776	3	0.01	1
RALGDS	152	3	0.01	1
SIN3A	344	3	0.01	1
SFMBT2	457	3	0.01	1
DOT1L	379	3	0.01	1
MARK2	210	3	0.01	1
RSPH10B2	95	3	0.01	1
SATB1	253	3	0.01	1
KIFC1	171	3	0.01	1
LTB	186	3	0.01	1
LY75-CD302	428	3	0.01	1
ADGRB1	532	3	0.01	1
POLD1	290	3	0.01	1
BCL11A	384	3	0.01	1
HOXA11	86	2	0.01	1
GLI1	346	2	0.01	1
NPRL2	71	2	0.01	1
TFG	68	2	0.01	1
CCR7	93	2	0.01	1
MLLT1	111	2	0.01	1
DNAJB1	73	2	0.01	1
DDB2	77	2	0.01	1
MDM2	107	2	0.01	1
PML	236	2	0.01	1
CBFA2T3	165	2	0.01	1
FGD5	471	2	0.01	1
FANCC	96	2	0.01	1
WRN	292	2	0.01	1
PLAG1	192	2	0.01	1
ETV4	87	2	0.01	1
USP9X	527	2	0.01	1
MAF	116	2	0.01	1
SH2B3	119	2	0.01	1
SLC45A3	164	2	0.01	1
PDE4DIP	998	2	0.01	1
MTCP1	34	2	0.01	1
RBM15	204	2	0.01	1
HSP90AB1	171	2	0.01	1
UBE2A	62	2	0.01	1
EPS15	199	2	0.01	1
STIL	245	2	0.01	1
SET	55	2	0.01	1
ID3	65	2	0.01	1
ABI1	105	2	0.01	1
WAS	155	2	0.01	1
SOX21	53	2	0.01	1
ZNF165	136	2	0.01	1
PLCB4	622	2	0.01	1
CARS	183	2	0.01	1
IL6ST	199	2	0.01	1
TEC	176	2	0.01	1
FANCA	309	2	0.01	1
NUMA1	428	2	0.01	1
SMARCD1	88	2	0.01	1
AFF1	286	2	0.01	1
EXT2	164	2	0.01	1
UBE2D2	40	2	0.01	1
ESRRA	119	2	0.01	1
FOXO3	136	2	0.01	1
CXCR4	140	2	0.01	1
EWSR1	193	2	0.01	1
ZNF814	213	2	0.01	1
RABEP1	149	2	0.01	1
TAF15	131	2	0.01	1
HIST1H4I	73	2	0.01	1
RECQL4	277	2	0.01	1
DDX6	92	2	0.01	1
Footnotes: The list of mutational cancer driver genes was downloaded from IntOGen(https://www.intogen.org/search#driver-genes); Mutations represent aggregated number of non-synonymous mutations in cohorts where the gene is detected as driver; Samples represent aggregated number of samples in cohorts where the gene is detcted as driver; Samples (%) represent aggregated percentage of samples incoho…

## Sheet: Supplementary Data Sheet 2
ONTOLOGY	ID	Description	GeneRatio	BgRatio	p-value	p-value_adjusted	FDR	geneID	Count
BP	GO:0008544	epidermis development	99/379	458/18493	8.83233e-74	2.92173e-70	2.62646e-70	ALOX15B/ANXA1/AQP3/CDSN/CRABP2/CSTA/DSC1/DSC2/DSC3/DSG1/DSG2/DSG3/DSP/EPHA2/EMP1/EREG/EVPL/FABP5/FLG/SFN/IVL/JAG2/JUP/KRT1/KRT2/KRT4/KRT6A/KRT6B/KRT10/KRT13/KRT14/KRT16/KRT17/LOR/OVOL1/PI3/SERPINB13/PKP1/PPARD/PPL/KLK7/S100A7/SPRR1A/SPRR1B/SPRR2A/SPRR2B/SPRR2D/SPRR2E/SPRR2F/SPRR2G/SPRR3/SULT2B1/TGM1/TGM3/UGCG/FOXN1/SCEL/PLOD3/KRT75/KLF4/SLC9A3R1/SPINK5/KLK5/KRT23/KLK13/ABCA12/LCE2B/GRHL1/KLK14/KL…	99
BP	GO:0009913	epidermal cell differentiation	88/379	351/18493	2.90383e-71	4.68809e-68	4.2143e-68	ALOX15B/ANXA1/AQP3/CDSN/CSTA/DSC1/DSC2/DSC3/DSG1/DSG2/DSG3/DSP/EPHA2/EREG/EVPL/FLG/SFN/IVL/JAG2/JUP/KRT1/KRT2/KRT4/KRT6A/KRT6B/KRT10/KRT13/KRT14/KRT16/KRT17/LOR/OVOL1/PI3/SERPINB13/PKP1/PPL/S100A7/SPRR1A/SPRR1B/SPRR2A/SPRR2B/SPRR2D/SPRR2E/SPRR2F/SPRR2G/SPRR3/SULT2B1/TGM1/TGM3/FOXN1/SCEL/KRT75/KLF4/SLC9A3R1/SPINK5/KLK5/KRT23/KLK13/ABCA12/LCE2B/GRHL1/KLK14/KLK12/KRT76/PERP/TMEM79/CNFN/LCE3D/RPTN/KR…	88
BP	GO:0030216	keratinocyte differentiation	83/379	299/18493	4.25159e-71	4.68809e-68	4.2143e-68	ALOX15B/ANXA1/AQP3/CDSN/CSTA/DSC1/DSC2/DSC3/DSG1/DSG2/DSG3/DSP/EPHA2/EREG/EVPL/FLG/SFN/IVL/JUP/KRT1/KRT2/KRT4/KRT6A/KRT6B/KRT10/KRT13/KRT14/KRT16/KRT17/LOR/PI3/SERPINB13/PKP1/PPL/S100A7/SPRR1A/SPRR1B/SPRR2A/SPRR2B/SPRR2D/SPRR2E/SPRR2F/SPRR2G/SPRR3/TGM1/TGM3/FOXN1/SCEL/KRT75/SPINK5/KLK5/KRT23/KLK13/ABCA12/LCE2B/GRHL1/KLK14/KLK12/KRT76/PERP/TMEM79/CNFN/LCE3D/RPTN/KRT80/SPRR4/KRT24/KRT78/CERS3/KRT6C…	83
BP	GO:0043588	skin development	92/379	412/18493	1.1134e-69	9.20781e-67	8.27724e-67	ALOX12/ALOX12B/ALOX15B/ANXA1/AQP3/CDSN/CSTA/DHCR24/DSC1/DSC2/DSC3/DSG1/DSG2/DSG3/DSP/EPHA2/EREG/EVPL/FLG/SFN/IVL/JUP/KRT1/KRT2/KRT4/KRT6A/KRT6B/KRT10/KRT13/KRT14/KRT16/KRT17/LOR/OVOL1/PI3/SERPINB13/PKP1/PPL/S100A7/SPRR1A/SPRR1B/SPRR2A/SPRR2B/SPRR2D/SPRR2E/SPRR2F/SPRR2G/SPRR3/TGM1/TGM3/FOXN1/SCEL/KRT75/SLC27A4/SPINK5/KLK5/KRT23/KLK13/ABCA12/LCE2B/GRHL1/KLK14/KLK12/KRT76/GRHL3/ALOXE3/PERP/TMEM79/CN…	92
BP	GO:0031424	keratinization	70/379	224/18493	9.48759e-64	6.27699e-61	5.64262e-61	CDSN/CSTA/DSC1/DSC2/DSC3/DSG1/DSG2/DSG3/DSP/EVPL/FLG/SFN/IVL/JUP/KRT1/KRT2/KRT4/KRT6A/KRT6B/KRT10/KRT13/KRT14/KRT16/KRT17/LOR/PI3/PKP1/PPL/SPRR1A/SPRR1B/SPRR2A/SPRR2B/SPRR2D/SPRR2E/SPRR2F/SPRR2G/SPRR3/TGM1/TGM3/KRT75/SPINK5/KLK5/KRT23/KLK13/ABCA12/LCE2B/KLK14/KLK12/KRT76/PERP/TMEM79/CNFN/LCE3D/RPTN/KRT80/SPRR4/KRT24/KRT78/KRT6C/KRT79/LCE1A/LCE1C/LCE1F/LCE2A/LCE2C/LCE2D/LCE3A/LCE3C/LCE3E/LCE6A	70
BP	GO:0070268	cornification	55/379	112/18493	3.44751e-63	1.90073e-60	1.70864e-60	CDSN/CSTA/DSC1/DSC2/DSC3/DSG1/DSG2/DSG3/DSP/EVPL/FLG/IVL/JUP/KRT1/KRT2/KRT4/KRT6A/KRT6B/KRT10/KRT13/KRT14/KRT16/KRT17/LOR/PI3/PKP1/PPL/SPRR1A/SPRR1B/SPRR2A/SPRR2B/SPRR2D/SPRR2E/SPRR2F/SPRR2G/SPRR3/TGM1/KRT75/SPINK5/KLK5/KRT23/KLK13/KLK14/KLK12/KRT76/PERP/TMEM79/LCE3D/RPTN/KRT80/KRT24/KRT78/KRT6C/KRT79/LCE1A	55
BP	GO:0018149	peptide cross-linking	35/379	60/18493	5.42347e-44	2.56298e-41	2.30396e-41	ANXA1/CSTA/DSP/EVPL/FLG/IVL/KRT1/KRT2/KRT10/LOR/PI3/SPRR1A/SPRR1B/SPRR2A/SPRR2B/SPRR2D/SPRR2E/SPRR2F/SPRR3/TGM1/TGM3/LCE2B/LCE3D/SPRR4/LCE1A/LCE1C/LCE1F/LCE2A/LCE2C/LCE2D/LCE3A/LCE3C/LCE3E/PRR9/C1orf68	35
BP	GO:0061436	establishment of skin barrier	12/379	20/18493	5.0203e-16	2.07589e-13	1.8661e-13	ALOX12/ALOX12B/FLG/SFN/KRT1/KRT16/ABCA12/GRHL1/GRHL3/ALOXE3/TMEM79/FLG2	12
BP	GO:0033561	regulation of water loss via skin	12/379	22/18493	2.48352e-15	9.12832e-13	8.20579e-13	ALOX12/ALOX12B/FLG/SFN/KRT1/KRT16/ABCA12/GRHL1/GRHL3/ALOXE3/TMEM79/FLG2	12
BP	GO:0050891	multicellular organismal water homeostasis	16/379	63/18493	1.07807e-13	3.56625e-11	3.20583e-11	ALOX12/ALOX12B/AQP3/FLG/SFN/KRT1/KRT16/SCNN1A/SCNN1B/RAB11A/ABCA12/GRHL1/GRHL3/ALOXE3/TMEM79/FLG2	16
BP	GO:0030104	water homeostasis	16/379	67/18493	3.06893e-13	9.22911e-11	8.29639e-11	ALOX12/ALOX12B/AQP3/FLG/SFN/KRT1/KRT16/SCNN1A/SCNN1B/RAB11A/ABCA12/GRHL1/GRHL3/ALOXE3/TMEM79/FLG2	16
BP	GO:0043312	neutrophil degranulation	35/379	485/18493	1.13679e-10	3.13374e-08	2.81704e-08	ARG1/CEACAM1/CDA/CSTB/DDOST/DSC1/DSG1/DSP/SERPINB1/FABP5/GM2A/HMOX2/JUP/KRT1/LCN2/PNP/PKP1/PRSS3/S100A7/S100A8/S100A9/S100A12/SERPINB3/SDCBP/SLPI/RAB3D/RAB10/NBEAL2/ATP6V1D/CALML5/PGM2/CD177/SERPINB12/LRG1/FLG2	35
BP	GO:0002283	neutrophil activation involved in immune response	35/379	488/18493	1.34478e-10	3.42196e-08	3.07613e-08	ARG1/CEACAM1/CDA/CSTB/DDOST/DSC1/DSG1/DSP/SERPINB1/FABP5/GM2A/HMOX2/JUP/KRT1/LCN2/PNP/PKP1/PRSS3/S100A7/S100A8/S100A9/S100A12/SERPINB3/SDCBP/SLPI/RAB3D/RAB10/NBEAL2/ATP6V1D/CALML5/PGM2/CD177/SERPINB12/LRG1/FLG2	35
BP	GO:0042119	neutrophil activation	35/379	498/18493	2.3306e-10	5.42569e-08	4.87735e-08	ARG1/CEACAM1/CDA/CSTB/DDOST/DSC1/DSG1/DSP/SERPINB1/FABP5/GM2A/HMOX2/JUP/KRT1/LCN2/PNP/PKP1/PRSS3/S100A7/S100A8/S100A9/S100A12/SERPINB3/SDCBP/SLPI/RAB3D/RAB10/NBEAL2/ATP6V1D/CALML5/PGM2/CD177/SERPINB12/LRG1/FLG2	35
BP	GO:0002446	neutrophil mediated immunity	35/379	499/18493	2.46026e-10	5.42569e-08	4.87735e-08	ARG1/CEACAM1/CDA/CSTB/DDOST/DSC1/DSG1/DSP/SERPINB1/FABP5/GM2A/HMOX2/JUP/KRT1/LCN2/PNP/PKP1/PRSS3/S100A7/S100A8/S100A9/S100A12/SERPINB3/SDCBP/SLPI/RAB3D/RAB10/NBEAL2/ATP6V1D/CALML5/PGM2/CD177/SERPINB12/LRG1/FLG2	35
BP	GO:0006636	unsaturated fatty acid biosynthetic process	11/379	47/18493	2.08465e-09	4.31002e-07	3.87443e-07	ALOX12/ALOX12B/ALOX15B/ANXA1/FABP5/HPGD/FADS3/ELOVL4/ALOXE3/ELOVL1/PLA2G4F	11
BP	GO:0019730	antimicrobial humoral response	16/379	118/18493	2.45856e-09	4.78407e-07	4.30058e-07	DEFB4A/LCN2/PI3/PRSS3/KLK7/S100A7/S100A8/S100A9/S100A12/SLPI/SPINK5/KLK5/IL36RN/PGLYRP4/RNASE7/PGLYRP3	16
BP	GO:0045682	regulation of epidermis development	13/379	81/18493	9.77058e-09	1.79561e-06	1.61414e-06	ALOX15B/AQP3/CDSN/SFN/KRT2/KRT10/SERPINB13/PPARD/SULT2B1/FOXN1/SPINK5/GRHL1/TMEM79	13
BP	GO:0002934	desmosome organization	6/379	10/18493	1.39572e-08	2.43003e-06	2.18444e-06	DSG2/DSP/JUP/NECTIN1/GRHL1/PERP	6
BP	GO:0033559	unsaturated fatty acid metabolic process	14/379	102/18493	2.10738e-08	3.4856e-06	3.13334e-06	ALOX12/ALOX12B/ALOX15B/ANXA1/CYP2C18/FABP5/HPGD/FADS3/MAPK3/ELOVL4/CES2/ALOXE3/ELOVL1/PLA2G4F	14
BP	GO:1901568	fatty acid derivative metabolic process	17/379	160/18493	3.31388e-08	5.22015e-06	4.69259e-06	ALOX12/ALOX12B/ALOX15B/ANXA1/CYP2C18/FABP5/HPGD/PPT1/MAPK3/ELOVL4/CES2/PLA2G3/ALOXE3/ELOVL1/CYP4F22/PLA2G4F/THEM5	17
BP	GO:0045104	intermediate filament cytoskeleton organization	10/379	49/18493	4.68335e-08	7.04206e-06	6.33037e-06	DSP/EVPL/KRT2/KRT6A/KRT14/KRT16/PKP1/PPL/NDEL1/KRT6C	10
BP	GO:0010951	negative regulation of endopeptidase activity	21/379	250/18493	5.23224e-08	7.52532e-06	6.76479e-06	CSTA/CSTB/DHCR24/SERPINB1/GAS6/SFN/SERPINB2/PI3/SERPINB13/SERPINB3/SERPINB4/SLPI/SERPINB7/KLF4/SPINK5/CARD18/SPINK7/SERPINB12/WFDC12/A2ML1/WFDC5	21
BP	GO:0045103	intermediate filament-based process	10/379	50/18493	5.74841e-08	7.92322e-06	7.12248e-06	DSP/EVPL/KRT2/KRT6A/KRT14/KRT16/PKP1/PPL/NDEL1/KRT6C	10
BP	GO:0010466	negative regulation of peptidase activity	21/379	261/18493	1.09237e-07	1.44268e-05	1.29688e-05	CSTA/CSTB/DHCR24/SERPINB1/GAS6/SFN/SERPINB2/PI3/SERPINB13/SERPINB3/SERPINB4/SLPI/SERPINB7/KLF4/SPINK5/CARD18/SPINK7/SERPINB12/WFDC12/A2ML1/WFDC5	21
BP	GO:0045861	negative regulation of proteolysis	25/379	359/18493	1.13391e-07	1.44268e-05	1.29688e-05	CSTA/CSTB/DHCR24/SERPINB1/GAS6/SFN/SERPINB2/PI3/SERPINB13/SERPINB3/SERPINB4/SDCBP/SLPI/SERPINB7/KLF4/OS9/SPINK5/CAMK2N1/CARD18/CHAC1/SPINK7/SERPINB12/WFDC12/A2ML1/WFDC5	25
BP	GO:0019372	lipoxygenase pathway	6/379	14/18493	1.86159e-07	2.28079e-05	2.05029e-05	ALOX12/ALOX12B/ALOX15B/HPGD/PLA2G3/ALOXE3	6
BP	GO:0006690	icosanoid metabolic process	13/379	108/18493	3.25463e-07	3.84511e-05	3.45652e-05	ALOX12/ALOX12B/ALOX15B/ANXA1/CYP2C18/FABP5/HPGD/MAPK3/CES2/PLA2G3/ALOXE3/CYP4F22/PLA2G4F	13
BP	GO:0045684	positive regulation of epidermis development	8/379	37/18493	6.63689e-07	7.57064e-05	6.80553e-05	ALOX15B/SFN/KRT2/KRT10/PPARD/SULT2B1/FOXN1/TMEM79	8
BP	GO:0043616	keratinocyte proliferation	8/379	40/18493	1.25291e-06	0.000138155	0.000124192	EREG/SFN/KRT2/PPARD/TGM1/KLK8/SLURP1/SDR16C5	8
BP	GO:0052547	regulation of peptidase activity	26/379	442/18493	1.61381e-06	0.000172209	0.000154805	CSTA/CSTB/DHCR24/EFNA3/SERPINB1/GAS6/SFN/SERPINB2/PI3/SERPINB13/MAPK3/S100A8/S100A9/SERPINB3/SERPINB4/SLPI/SERPINB7/KLF4/SPINK5/CARD18/PERP/SPINK7/SERPINB12/WFDC12/A2ML1/WFDC5	26
BP	GO:0061844	antimicrobial humoral immune response mediated by antimicrobial peptide	10/379	71/18493	1.76282e-06	0.000182231	0.000163814	DEFB4A/KLK7/S100A7/S100A9/S100A12/SPINK5/KLK5/PGLYRP4/RNASE7/PGLYRP3	10
BP	GO:0052548	regulation of endopeptidase activity	25/379	417/18493	1.82894e-06	0.000183338	0.000164809	CSTA/CSTB/DHCR24/EFNA3/SERPINB1/GAS6/SFN/SERPINB2/PI3/SERPINB13/S100A8/S100A9/SERPINB3/SERPINB4/SLPI/SERPINB7/KLF4/SPINK5/CARD18/PERP/SPINK7/SERPINB12/WFDC12/A2ML1/WFDC5	25
BP	GO:0051346	negative regulation of hydrolase activity	26/379	458/18493	3.09728e-06	0.000301347	0.000270892	ANXA1/CSTA/CSTB/DHCR24/SERPINB1/GAS6/SFN/SERPINB2/PI3/SERPINB13/SERPINB3/SERPINB4/SLPI/SERPINB7/KLF4/PPIF/SPINK5/CHP1/SH3BP4/CAMSAP3/CARD18/SPINK7/SERPINB12/WFDC12/A2ML1/WFDC5	26
BP	GO:0006665	sphingolipid metabolic process	14/379	154/18493	3.56375e-06	0.000336826	0.000302785	ALDH3B2/ALOX12B/FUT3/GM2A/PPT1/ELOVL4/UGCG/CERS2/GLTP/ALOXE3/ELOVL1/CERS4/SPNS2/CERS3	14
BP	GO:0045216	cell-cell junction organization	14/379	155/18493	3.84587e-06	0.000353392	0.000317678	CDH1/DSG1/DSG2/DSP/EPHA2/GJB2/JUP/PKP1/NECTIN1/GRHL1/CD177/CAMSAP3/PERP/POF1B	14
BP	GO:1903034	regulation of response to wounding	14/379	160/18493	5.57653e-06	0.000498572	0.000448185	ALOX12/ANXA1/CEACAM1/HBEGF/HMGCR/KRT1/SERPINB2/PPARD/KLF4/KLK8/DUSP10/CERS2/TNFRSF12A/NDEL1	14
BP	GO:0036152	phosphatidylethanolamine acyl-chain remodeling	6/379	26/18493	1.15872e-05	0.0010087	0.000906758	PLA2G3/PLBD1/PLA2G4E/MBOAT2/PLA2G4F/PLA2G4D	6
BP	GO:0050832	defense response to fungus	7/379	39/18493	1.25534e-05	0.00106479	0.000957177	ARG1/S100A8/S100A9/S100A12/IL36RN/RNASE7/C10orf99	7
BP	GO:0036151	phosphatidylcholine acyl-chain remodeling	6/379	27/18493	1.4642e-05	0.00121089	0.00108851	PLA2G3/PLBD1/PLA2G4E/MBOAT2/PLA2G4F/PLA2G4D	6
BP	GO:0002698	negative regulation of immune effector process	11/379	111/18493	1.75551e-05	0.00140079	0.00125922	ANXA1/ARG1/CEACAM1/SERPINB4/SPINK5/DUSP10/ZBTB7B/PGLYRP4/NLRX1/ZC3H12A/PGLYRP3	11
BP	GO:0043651	linoleic acid metabolic process	5/379	17/18493	1.77851e-05	0.00140079	0.00125922	ALOX12/ALOX12B/ALOX15B/ALOXE3/ELOVL1	5
BP	GO:0048730	epidermis morphogenesis	6/379	28/18493	1.83152e-05	0.00140899	0.0012666	KRT17/TGM3/PLOD3/KLF4/KLK14/TMEM79	6
BP	GO:0006643	membrane lipid metabolic process	15/379	203/18493	2.01275e-05	0.00151301	0.0013601	ALDH3B2/ALOX12B/FUT3/GM2A/PPT1/ELOVL4/UGCG/CERS2/GLTP/ALOXE3/ELOVL1/CERS4/CWH43/SPNS2/CERS3	15
BP	GO:0097530	granulocyte migration	12/379	134/18493	2.0582e-05	0.00151301	0.0013601	ANXA1/IL1RN/MAPK3/S100A7/S100A8/S100A9/S100A12/IL36RN/IL36A/IL36G/CD177/CXCL17	12
BP	GO:0042742	defense response to bacterium	19/379	319/18493	3.49129e-05	0.0025107	0.00225696	DEFB4A/EPHA2/KLK7/S100A7/S100A8/S100A9/S100A12/SLPI/SPINK5/KLK5/PGLYRP4/IL22RA1/RNASE7/PGLYRP3/WFDC12/GBP6/LCE3A/LCE3C/C10orf99	19
BP	GO:0071621	granulocyte chemotaxis	11/379	120/18493	3.65418e-05	0.00257192	0.002312	ANXA1/IL1RN/MAPK3/S100A7/S100A8/S100A9/S100A12/IL36RN/IL36A/IL36G/CXCL17	11
BP	GO:0009620	response to fungus	7/379	51/18493	7.65076e-05	0.00527265	0.00473978	ARG1/S100A8/S100A9/S100A12/IL36RN/RNASE7/C10orf99	7
BP	GO:0006631	fatty acid metabolic process	20/379	369/18493	8.16067e-05	0.00540906	0.00486241	ALOX12/ALOX12B/ALOX15B/ANXA1/CEACAM1/CYP2C18/FABP5/HPGD/FADS3/PPARD/MAPK3/MSMO1/ELOVL4/CES2/SLC27A4/PLA2G3/ALOXE3/ELOVL1/PLA2G4F/THEM5	20
BP	GO:0050777	negative regulation of immune response	11/379	131/18493	8.17573e-05	0.00540906	0.00486241	ANXA1/ARG1/CEACAM1/SERPINB4/SPINK5/DUSP10/ZBTB7B/PGLYRP4/NLRX1/ZC3H12A/PGLYRP3	11
BP	GO:0050878	regulation of body fluid levels	24/379	493/18493	8.83387e-05	0.00572989	0.00515081	ALOX12/ALOX12B/AQP3/CEACAM1/SLC29A1/FLG/GAS6/GNB1/SFN/KRT1/KRT16/SERPINB2/MAPK3/SCNN1A/SCNN1B/RAB11A/ABCA12/GRHL1/ZBTB7B/CD177/GRHL3/ALOXE3/TMEM79/FLG2	24
BP	GO:0006633	fatty acid biosynthetic process	12/379	156/18493	9.1786e-05	0.005839	0.0052489	ALOX12/ALOX12B/ALOX15B/ANXA1/CEACAM1/FABP5/HPGD/FADS3/ELOVL4/ALOXE3/ELOVL1/PLA2G4F	12
BP	GO:0009635	response to herbicide	4/379	13/18493	0.000107227	0.00669257	0.0060162	ARG1/LCN2/MAPK13/ZC3H12A	4
BP	GO:0048871	multicellular organismal homeostasis	23/379	471/18493	0.000118142	0.00723727	0.00650585	ALOX12/ALOX12B/AQP3/FABP5/FLG/SFN/KRT1/KRT16/LCN2/SCNN1A/SCNN1B/RAB11A/RAB3D/ABCA12/GRHL1/ZBTB7B/GRHL3/TP53INP2/ALOXE3/TMEM79/RDH12/METRNL/FLG2	23
BP	GO:0060326	cell chemotaxis	17/379	295/18493	0.000133631	0.0080373	0.00722503	ANXA1/DEFB4A/HBEGF/EPHA2/GAS6/IL1RN/MAPK3/S100A7/S100A8/S100A9/S100A12/BCAR1/IL36RN/IL36A/IL36G/CXCL17/C10orf99	17
BP	GO:0032823	regulation of natural killer cell differentiation	4/379	14/18493	0.000147696	0.00857156	0.00770529	PRDM1/GAS6/PGLYRP4/PGLYRP3	4
BP	GO:0086069	bundle of His cell to Purkinje myocyte communication	4/379	14/18493	0.000147696	0.00857156	0.00770529	DSC2/DSG2/DSP/JUP	4
BP	GO:0034109	homotypic cell-cell adhesion	8/379	76/18493	0.000161714	0.00922329	0.00829116	ALOX12/CEACAM1/DSC2/DSG2/DSP/GAS6/JUP/PTPRU	8
BP	GO:0045619	regulation of lymphocyte differentiation	12/379	166/18493	0.000165532	0.00928102	0.00834305	ANXA1/PRDM1/GAS6/PNP/FOXN1/SPINK5/DUSP10/ZBTB7B/PGLYRP4/NFKBIZ/ZC3H12A/PGLYRP3	12
BP	GO:0045604	regulation of epidermal cell differentiation	7/379	58/18493	0.000175729	0.00968853	0.00870938	ALOX15B/AQP3/CDSN/SFN/SERPINB13/SULT2B1/GRHL1	7
BP	GO:0034113	heterotypic cell-cell adhesion	7/379	59/18493	0.000195921	0.0106247	0.00955093	DSC2/DSG2/DSP/IL1RN/JUP/KLF4/PERP	7
BP	GO:0046470	phosphatidylcholine metabolic process	8/379	79/18493	0.000212146	0.01122	0.010086	FABP5/PLA2G3/GDPD3/PLBD1/PLA2G4E/MBOAT2/PLA2G4F/PLA2G4D	8
BP	GO:0030148	sphingolipid biosynthetic process	9/379	100/18493	0.000213681	0.01122	0.010086	ALDH3B2/ALOX12B/ELOVL4/UGCG/CERS2/ALOXE3/ELOVL1/CERS4/CERS3	9
BP	GO:0031640	killing of cells of other organism	7/379	61/18493	0.000241922	0.012312	0.0110677	ARG1/DEFB4A/S100A12/PGLYRP4/PGLYRP3/LCE3A/LCE3C	7
BP	GO:0044364	disruption of cells of other organism	7/379	61/18493	0.000241922	0.012312	0.0110677	ARG1/DEFB4A/S100A12/PGLYRP4/PGLYRP3/LCE3A/LCE3C	7
BP	GO:0042759	long-chain fatty acid biosynthetic process	5/379	29/18493	0.000278787	0.0139732	0.012561	ALOX12/ALOX12B/ALOX15B/HPGD/ALOXE3	5
BP	GO:0034330	cell junction organization	16/379	287/18493	0.000303524	0.0149859	0.0134714	CDH1/DSG1/DSG2/DSP/EPHA2/GJB2/JUP/KRT14/PKP1/NECTIN1/GRHL1/CD177/CAMSAP3/PERP/POF1B/NECTIN4	16
BP	GO:1903035	negative regulation of response to wounding	8/379	84/18493	0.000324432	0.0157827	0.0141876	ALOX12/CEACAM1/HMGCR/KRT1/SERPINB2/KLK8/DUSP10/CERS2	8
BP	GO:0036149	phosphatidylinositol acyl-chain remodeling	4/379	17/18493	0.000334467	0.0158777	0.0142731	PLBD1/PLA2G4E/PLA2G4F/PLA2G4D	4
BP	GO:0006959	humoral immune response	18/379	349/18493	0.000335985	0.0158777	0.0142731	DEFB4A/KRT1/LCN2/PI3/PRSS3/KLK7/S100A7/S100A8/S100A9/S100A12/SLPI/SPINK5/KLK5/IL36RN/PGLYRP4/RNASE7/PGLYRP3/SPNS2	18
BP	GO:0001676	long-chain fatty acid metabolic process	9/379	108/18493	0.000380771	0.0174778	0.0157115	ALOX12/ALOX12B/ALOX15B/CYP2C18/HPGD/MAPK3/SLC27A4/ALOXE3/ELOVL1	9
BP	GO:0006672	ceramide metabolic process	8/379	86/18493	0.000381128	0.0174778	0.0157115	ALOX12B/FUT3/GM2A/UGCG/CERS2/ALOXE3/CERS4/CERS3	8
BP	GO:0032689	negative regulation of interferon-gamma production	5/379	31/18493	0.000385696	0.0174778	0.0157115	GAS6/IL36RN/PGLYRP4/ZC3H12A/PGLYRP3	5
BP	GO:1902105	regulation of leukocyte differentiation	15/379	265/18493	0.000396229	0.0177125	0.0159224	ANXA1/CEACAM1/PRDM1/GAS6/PNP/FOXN1/MAFB/SPINK5/DUSP10/ZBTB7B/CTNNBIP1/PGLYRP4/NFKBIZ/ZC3H12A/PGLYRP3	15
BP	GO:0001906	cell killing	11/379	158/18493	0.000424259	0.0187126	0.0168215	ARG1/CEACAM1/DEFB4A/S100A12/SERPINB4/PGLYRP4/PGLYRP3/RAET1E/RAET1L/LCE3A/LCE3C	11
BP	GO:0061041	regulation of wound healing	10/379	134/18493	0.000445103	0.0193737	0.0174157	ALOX12/ANXA1/CEACAM1/HBEGF/HMGCR/KRT1/SERPINB2/PPARD/DUSP10/TNFRSF12A	10
BP	GO:0098742	cell-cell adhesion via plasma-membrane adhesion molecules	15/379	270/18493	0.000481999	0.0207072	0.0186145	CEACAM1/CDH1/DSC1/DSC2/DSC3/DSG1/DSG2/DSG3/IL1RN/NECTIN1/KLF4/MPZL2/CLDN17/CD177/NECTIN4	15
BP	GO:0035821	modification of morphology or physiology of other organism	11/379	161/18493	0.000497541	0.0211008	0.0189683	ARG1/DEFB4A/S100A9/S100A12/SLPI/PGLYRP4/ZC3H12A/RNASE7/PGLYRP3/LCE3A/LCE3C	11
BP	GO:0051546	keratinocyte migration	4/379	19/18493	0.000527324	0.0218049	0.0196012	HBEGF/KRT2/KRT16/PPARD	4
BP	GO:0098911	regulation of ventricular cardiac muscle cell action potential	4/379	19/18493	0.000527324	0.0218049	0.0196012	DSC2/DSG2/DSP/JUP	4
BP	GO:1901570	fatty acid derivative biosynthetic process	8/379	91/18493	0.000558758	0.0226552	0.0203656	ALOX12/ANXA1/FABP5/HPGD/PPT1/ELOVL4/ELOVL1/PLA2G4F	8
BP	GO:0030595	leukocyte chemotaxis	13/379	217/18493	0.000561586	0.0226552	0.0203656	ANXA1/GAS6/IL1RN/MAPK3/S100A7/S100A8/S100A9/S100A12/IL36RN/IL36A/IL36G/CXCL17/C10orf99	13
BP	GO:0019369	arachidonic acid metabolic process	6/379	51/18493	0.000588836	0.0234683	0.0210965	ALOX12/ALOX12B/ALOX15B/CYP2C18/MAPK3/ALOXE3	6
BP	GO:0006650	glycerophospholipid metabolic process	18/379	367/18493	0.00060848	0.0239625	0.0215408	HBEGF/ERBB3/EREG/FABP5/IMPA2/INPPL1/PLD2/PIP4K2B/AGPAT1/PLA2G3/GDPD3/PLBD1/CWH43/PLA2G4E/MBOAT2/PLA2G4F/PLA2G4D/THEM5	18
BP	GO:0046467	membrane lipid biosynthetic process	10/379	141/18493	0.000664483	0.0258601	0.0232466	ALDH3B2/ALOX12B/ELOVL4/UGCG/CERS2/ALOXE3/ELOVL1/CERS4/CWH43/CERS3	10
BP	GO:0007156	homophilic cell adhesion via plasma membrane adhesion molecules	11/379	167/18493	0.000676106	0.0260065	0.0233782	CEACAM1/CDH1/DSC1/DSC2/DSC3/DSG1/DSG2/DSG3/NECTIN1/MPZL2/NECTIN4	11
BP	GO:0050830	defense response to Gram-positive bacterium	8/379	94/18493	0.00069405	0.0263899	0.0237228	DEFB4A/EPHA2/PGLYRP4/RNASE7/PGLYRP3/LCE3A/LCE3C/C10orf99	8
BP	GO:0022408	negative regulation of cell-cell adhesion	11/379	170/18493	0.000783668	0.0289234	0.0260003	ALOX12/ANXA1/ARG1/CEACAM1/CDH1/CDSN/IL1RN/KLF4/ZBTB7B/ZC3H12A/MUC21	11
BP	GO:0006692	prostanoid metabolic process	5/379	36/18493	0.000786911	0.0289234	0.0260003	ANXA1/FABP5/HPGD/CES2/PLA2G4F	5
BP	GO:0006693	prostaglandin metabolic process	5/379	36/18493	0.000786911	0.0289234	0.0260003	ANXA1/FABP5/HPGD/CES2/PLA2G4F	5
BP	GO:0046513	ceramide biosynthetic process	6/379	54/18493	0.000802066	0.0290235	0.0260903	ALOX12B/UGCG/CERS2/ALOXE3/CERS4/CERS3	6
BP	GO:0006644	phospholipid metabolic process	21/379	473/18493	0.000807183	0.0290235	0.0260903	HBEGF/ERBB3/EREG/FABP5/IMPA2/INPPL1/PLCD1/PLD2/PPARD/PIP4K2B/KLF4/AGPAT1/PLA2G3/GDPD3/PLBD1/CWH43/PLA2G4E/MBOAT2/PLA2G4F/PLA2G4D/THEM5	21
BP	GO:0031348	negative regulation of defense response	12/379	199/18493	0.000856348	0.0301362	0.0270905	ARG1/CEACAM1/KRT1/PPARD/SERPINB4/KLF4/SPINK5/DUSP10/NLRX1/ZC3H12A/METRNL/CXCL17	12
BP	GO:0097529	myeloid leukocyte migration	12/379	199/18493	0.000856348	0.0301362	0.0270905	ANXA1/IL1RN/MAPK3/S100A7/S100A8/S100A9/S100A12/IL36RN/IL36A/IL36G/CD177/CXCL17	12
BP	GO:0001779	natural killer cell differentiation	4/379	22/18493	0.00094803	0.0323308	0.0290633	PRDM1/GAS6/PGLYRP4/PGLYRP3	4
BP	GO:0045109	intermediate filament organization	4/379	22/18493	0.00094803	0.0323308	0.0290633	DSP/KRT2/KRT14/PKP1	4
BP	GO:0046475	glycerophospholipid catabolic process	4/379	22/18493	0.00094803	0.0323308	0.0290633	GDPD3/PLA2G4E/PLA2G4F/PLA2G4D	4
BP	GO:0032675	regulation of interleukin-6 production	9/379	123/18493	0.000980115	0.0330839	0.0297403	EREG/GAS6/IL1RN/MAPK13/IL36RN/IL36A/IL36G/NLRX1/ZC3H12A	9
BP	GO:0016042	lipid catabolic process	16/379	321/18493	0.00101789	0.0340121	0.0305747	FABP5/GM2A/PLCD1/PLD2/PPARD/PPT1/YWHAH/SLC27A4/PLA2G3/NCEH1/GDPD3/PLBD1/PLA2G4E/PLA2G4F/PLA2G4D/HCAR2	16
BP	GO:0032496	response to lipopolysaccharide	16/379	324/18493	0.00112175	0.0371076	0.0333574	ARG1/GJB2/HPGD/IL1RN/LCN2/PPARD/MAPK3/S100A7/S100A8/SLPI/GJB6/DUSP10/IL36RN/IL36A/IL36G/ZC3H12A	16
BP	GO:0045616	regulation of keratinocyte differentiation	5/379	39/18493	0.00114293	0.0374338	0.0336506	ALOX15B/AQP3/CDSN/SERPINB13/GRHL1	5
BP	GO:0003334	keratinocyte development	3/379	11/18493	0.0012468	0.0404353	0.0363488	CDSN/SFN/KRT2	3
BP	GO:0050873	brown fat cell differentiation	5/379	40/18493	0.00128454	0.041255	0.0370856	CEBPA/DUSP10/ZBTB7B/LRG1/METRNL	5
BP	GO:0048679	regulation of axon regeneration	4/379	24/18493	0.00133335	0.0424108	0.0381247	KLF4/KLK8/CERS2/NDEL1	4
BP	GO:0060135	maternal process involved in female pregnancy	6/379	60/18493	0.00140287	0.044197	0.0397303	ARG1/PRDM1/DSG1/DSG2/GJB2/PPARD	6
BP	GO:0097178	ruffle assembly	5/379	42/18493	0.00160606	0.0497685	0.0447388	INPPL1/TACSTD2/EPS8L1/NDEL1/AIF1L	5
BP	GO:0032635	interleukin-6 production	9/379	132/18493	0.0016098	0.0497685	0.0447388	EREG/GAS6/IL1RN/MAPK13/IL36RN/IL36A/IL36G/NLRX1/ZC3H12A	9
CC	GO:0001533	cornified envelope	49/400	65/19659	3.15661e-70	1.08272e-67	9.76887e-68	ANXA1/CDSN/CSTA/DSC1/DSC2/DSC3/DSG1/DSG2/DSG3/DSP/EVPL/FLG/IVL/JUP/KRT1/KRT2/KRT10/LOR/PI3/PKP1/PPL/SPRR1A/SPRR1B/SPRR2A/SPRR2B/SPRR2D/SPRR2E/SPRR2F/SPRR2G/SPRR3/TGM1/SCEL/LCE2B/CNFN/LCE3D/RPTN/SPRR4/LCE1A/LCE1C/LCE1F/LCE2A/LCE2C/LCE2D/LCE3A/LCE3C/LCE3E/FLG2/PRR9/C1orf68	49
CC	GO:0030057	desmosome	14/400	25/19659	6.0497e-18	1.03752e-15	9.36111e-16	CDSN/DSC1/DSC2/DSC3/DSG1/DSG2/DSG3/DSP/EVPL/JUP/PKP1/PPL/PERP/POF1B	14
CC	GO:0005882	intermediate filament	25/400	203/19659	6.00703e-13	5.42961e-11	4.8989e-11	DSP/EVPL/FLG/JUP/KRT1/KRT2/KRT4/KRT6A/KRT6B/KRT10/KRT13/KRT14/KRT16/KRT17/PKP1/PPL/KRT75/KRT23/KRT76/IFFO2/KRT80/KRT24/KRT78/KRT6C/KRT79	25
CC	GO:0045111	intermediate filament cytoskeleton	27/400	240/19659	6.33191e-13	5.42961e-11	4.8989e-11	DSP/EVPL/FLG/JUP/KRT1/KRT2/KRT4/KRT6A/KRT6B/KRT10/KRT13/KRT14/KRT16/KRT17/PKP1/PPL/S100A8/KRT75/KRT23/KRT76/NDEL1/IFFO2/KRT80/KRT24/KRT78/KRT6C/KRT79	27
CC	GO:0005911	cell-cell junction	30/400	442/19659	9.33151e-09	6.40141e-07	5.77571e-07	ANXA1/AQP3/CEACAM1/CDH1/CDSN/DSC1/DSC2/DSC3/DSG1/DSG2/DSG3/DSP/EPHA2/EVPL/GJB2/JUP/TACSTD2/PKP1/PPL/NECTIN1/YWHAH/PTPRU/GJB6/RAB10/TRIM29/CLDN17/CAMSAP3/PERP/POF1B/NECTIN4	30
CC	GO:0045095	keratin filament	13/400	97/19659	8.37861e-08	4.78977e-06	4.3216e-06	KRT1/KRT2/KRT4/KRT6A/KRT6B/KRT13/KRT14/KRT75/KRT76/KRT80/KRT78/KRT6C/KRT79	13
CC	GO:0016328	lateral plasma membrane	10/400	56/19659	1.68048e-07	8.23437e-06	7.42951e-06	ANXA1/CEACAM1/CDH1/DSG1/DSG2/ERBB3/GJB2/JUP/TACSTD2/NSG1	10
CC	GO:0034774	secretory granule lumen	20/400	321/19659	1.03676e-05	0.000444512	0.000401063	ARG1/CDA/CSTB/SERPINB1/FABP5/GAS6/GM2A/JUP/LCN2/PNP/S100A7/S100A8/S100A9/S100A12/SERPINB3/SDCBP/SLPI/FAM3C/PGM2/LRG1	20
CC	GO:0005913	cell-cell adherens junction	11/400	110/19659	1.515e-05	0.000577384	0.000520948	ANXA1/CDH1/DSC2/DSP/JUP/PKP1/NECTIN1/RAB10/TRIM29/CAMSAP3/NECTIN4	11
CC	GO:0042599	lamellar body	5/400	17/19659	1.72014e-05	0.000590007	0.000532337	KLK7/SPINK5/KLK5/ABCA12/KRTDAP	5
CC	GO:0016324	apical plasma membrane	19/400	308/19659	1.97755e-05	0.000602756	0.00054384	ANXA1/CEACAM1/CEACAM7/DSG1/DSG2/SLC29A1/ERBB3/GM2A/MAL/SCNN1A/SCNN1B/SPTBN2/SLC9A3R1/GJB6/CLCA4/RHCG/DUOX1/MREG/MAL2	19
CC	GO:0060205	cytoplasmic vesicle lumen	20/400	338/19659	2.18995e-05	0.000602756	0.00054384	ARG1/CDA/CSTB/SERPINB1/FABP5/GAS6/GM2A/JUP/LCN2/PNP/S100A7/S100A8/S100A9/S100A12/SERPINB3/SDCBP/SLPI/FAM3C/PGM2/LRG1	20
CC	GO:0031983	vesicle lumen	20/400	339/19659	2.2845e-05	0.000602756	0.00054384	ARG1/CDA/CSTB/SERPINB1/FABP5/GAS6/GM2A/JUP/LCN2/PNP/S100A7/S100A8/S100A9/S100A12/SERPINB3/SDCBP/SLPI/FAM3C/PGM2/LRG1	20
CC	GO:0101002	ficolin-1-rich granule	14/400	185/19659	2.71081e-05	0.000664149	0.000599232	CDA/CSTB/DSC1/DSG1/DSP/JUP/KRT1/PNP/PKP1/NBEAL2/CALML5/PGM2/SERPINB12/LRG1	14
CC	GO:0070820	tertiary granule	13/400	164/19659	3.2227e-05	0.000736924	0.000664893	CEACAM1/CDA/CSTB/DSC1/DSG1/DSP/PKP1/PRSS3/NBEAL2/CD177/SERPINB12/LRG1/FLG2	13
CC	GO:0045177	apical part of cell	19/400	373/19659	0.00024975	0.00535402	0.0048307	ANXA1/CEACAM1/CEACAM7/DSG1/DSG2/SLC29A1/ERBB3/GM2A/MAL/SCNN1A/SCNN1B/SPTBN2/SLC9A3R1/GJB6/CLCA4/RHCG/DUOX1/MREG/MAL2	19
CC	GO:0031225	anchored component of membrane	11/400	169/19659	0.00070651	0.0142549	0.0128616	CEACAM7/EFNA3/LYPD3/CD177/PRSS22/LYNX1/LY6G6C/PRSS27/LYPD2/RAET1L/LYPD5	11
CC	GO:0031227	intrinsic component of endoplasmic reticulum membrane	10/400	157/19659	0.00143725	0.0266586	0.0240529	EXT1/DNAJB2/ELOVL4/TM7SF2/DHRS9/BFAR/ELOVL1/DERL1/SPPL3/SLC35B2	10
CC	GO:0101003	ficolin-1-rich granule membrane	6/400	61/19659	0.00147671	0.0266586	0.0240529	DSC1/DSG1/DSP/PKP1/NBEAL2/SERPINB12	6
CC	GO:0005775	vacuolar lumen	10/400	171/19659	0.00269696	0.0462529	0.041732	ARG1/FABP5/GM2A/SERPINB13/PPT1/S100A7/SERPINB3/SDCBP/NSG1/AGRN	10
CC	GO:0030667	secretory granule membrane	14/400	295/19659	0.0030313	0.0495112	0.0446717	CEACAM1/DDOST/DSC1/DSG1/DSP/FABP5/HMOX2/PKP1/RAB3D/RAB10/NBEAL2/ATP6V1D/CD177/SERPINB12	14
MF	GO:0030280	structural constituent of epidermis	10/384	16/17632	1.52355e-13	9.0042e-11	8.06681e-11	FLG/KRT1/KRT2/KRT10/LOR/PI3/PKP1/SPRR1A/SPRR2E/FLG2	10
MF	GO:0004867	serine-type endopeptidase inhibitor activity	14/384	95/17632	1.76117e-08	5.20425e-06	4.66246e-06	SERPINB1/SERPINB2/PI3/SERPINB13/SERPINB3/SERPINB4/SLPI/SERPINB7/SPINK5/SPINK7/SERPINB12/WFDC12/A2ML1/WFDC5	14
MF	GO:0004866	endopeptidase inhibitor activity	18/384	175/17632	5.40967e-08	1.06571e-05	9.5476e-06	CSTA/CSTB/SERPINB1/GAS6/SERPINB2/PI3/SERPINB13/SERPINB3/SERPINB4/SLPI/SERPINB7/SPINK5/CARD18/SPINK7/SERPINB12/WFDC12/A2ML1/WFDC5	18
MF	GO:0030414	peptidase inhibitor activity	18/384	182/17632	9.88746e-08	1.1687e-05	1.04703e-05	CSTA/CSTB/SERPINB1/GAS6/SERPINB2/PI3/SERPINB13/SERPINB3/SERPINB4/SLPI/SERPINB7/SPINK5/CARD18/SPINK7/SERPINB12/WFDC12/A2ML1/WFDC5	18
MF	GO:0061135	endopeptidase regulator activity	18/384	182/17632	9.88746e-08	1.1687e-05	1.04703e-05	CSTA/CSTB/SERPINB1/GAS6/SERPINB2/PI3/SERPINB13/SERPINB3/SERPINB4/SLPI/SERPINB7/SPINK5/CARD18/SPINK7/SERPINB12/WFDC12/A2ML1/WFDC5	18
MF	GO:0061134	peptidase regulator activity	19/384	220/17632	3.70372e-07	3.64817e-05	3.26837e-05	CSTA/CSTB/SERPINB1/GAS6/MAL/SERPINB2/PI3/SERPINB13/SERPINB3/SERPINB4/SLPI/SERPINB7/SPINK5/CARD18/SPINK7/SERPINB12/WFDC12/A2ML1/WFDC5	19
MF	GO:0005200	structural constituent of cytoskeleton	12/384	102/17632	2.22125e-06	0.000187537	0.000168014	DSP/KRT2/KRT6B/KRT14/KRT16/KRT17/LOR/PPL/SPTBN2/TUBA4A/TUBB2A/AGRN	12
MF	GO:0004857	enzyme inhibitor activity	23/384	371/17632	7.32718e-06	0.000541295	0.000484943	ANXA1/CDKN1A/CSTA/CSTB/SERPINB1/GAS6/SFN/SERPINB2/PI3/SERPINB13/SERPINB3/SERPINB4/SLPI/SERPINB7/SPINK5/CHP1/CAMK2N1/CARD18/SPINK7/SERPINB12/WFDC12/A2ML1/WFDC5	23
MF	GO:0098632	cell-cell adhesion mediator activity	8/384	50/17632	1.13541e-05	0.000745586	0.000667967	ANXA1/DSC2/DSG2/DSP/JUP/TACSTD2/RAB10/TRIM29	8
MF	GO:0008236	serine-type peptidase activity	18/384	273/17632	3.23854e-05	0.00179752	0.00161038	PRSS3/KLK7/KLK6/KLK10/ENDOU/TMPRSS11D/KLK11/KLK8/KLK5/KLK13/TMPRSS11E/KLK14/KLK12/PRSS22/PRSS27/TMPRSS13/TMPRSS11B/TMPRSS11A	18
MF	GO:0004252	serine-type endopeptidase activity	17/384	250/17632	3.62985e-05	0.00179752	0.00161038	PRSS3/KLK7/KLK6/KLK10/TMPRSS11D/KLK11/KLK8/KLK5/KLK13/TMPRSS11E/KLK14/KLK12/PRSS22/PRSS27/TMPRSS13/TMPRSS11B/TMPRSS11A	17
MF	GO:0017171	serine hydrolase activity	18/384	277/17632	3.92078e-05	0.00179752	0.00161038	PRSS3/KLK7/KLK6/KLK10/ENDOU/TMPRSS11D/KLK11/KLK8/KLK5/KLK13/TMPRSS11E/KLK14/KLK12/PRSS22/PRSS27/TMPRSS13/TMPRSS11B/TMPRSS11A	18
MF	GO:0098631	cell adhesion mediator activity	8/384	59/17632	3.95393e-05	0.00179752	0.00161038	ANXA1/DSC2/DSG2/DSP/JUP/TACSTD2/RAB10/TRIM29	8
MF	GO:0050786	RAGE receptor binding	4/384	11/17632	6.47441e-05	0.00269077	0.00241065	S100A7/S100A8/S100A9/S100A12	4
MF	GO:0102567	phospholipase A2 activity (consuming 1,2-dipalmitoylphosphatidylcholine)	5/384	21/17632	7.28466e-05	0.00269077	0.00241065	PLA2G3/TMEM8A/PLA2G4E/PLA2G4F/PLA2G4D	5
MF	GO:0102568	phospholipase A2 activity consuming 1,2-dioleoylphosphatidylethanolamine)	5/384	21/17632	7.28466e-05	0.00269077	0.00241065	PLA2G3/TMEM8A/PLA2G4E/PLA2G4F/PLA2G4D	5
MF	GO:0002020	protease binding	11/384	125/17632	9.13294e-05	0.00317504	0.0028445	CSTA/CSTB/LCN2/SERPINB13/SERPINB3/SERPINB4/OS9/BFAR/CD177/CARD18/DERL1	11
MF	GO:0004623	phospholipase A2 activity	6/384	35/17632	9.75809e-05	0.00320391	0.00287036	PLA2G3/TMEM8A/PLBD1/PLA2G4E/PLA2G4F/PLA2G4D	6
MF	GO:0086080	protein binding involved in heterotypic cell-cell adhesion	4/384	13/17632	0.000135507	0.00421498	0.00377618	DSC2/DSG2/DSP/JUP	4
MF	GO:0005149	interleukin-1 receptor binding	4/384	15/17632	0.000249908	0.00738477	0.00661597	IL1RN/IL36RN/IL36A/IL36G	4
MF	GO:0047498	calcium-dependent phospholipase A2 activity	4/384	16/17632	0.000327508	0.00921701	0.00825747	PLA2G3/PLA2G4E/PLA2G4F/PLA2G4D	4
MF	GO:0005005	transmembrane-ephrin receptor activity	4/384	17/17632	0.000420956	0.0108167	0.00969065	EFNA3/EPHA2/EPHA1/EPHB3	4
MF	GO:0031489	myosin V binding	4/384	17/17632	0.000420956	0.0108167	0.00969065	RAB11A/RAB3D/RAB10/RAB25	4
MF	GO:0004745	retinol dehydrogenase activity	4/384	18/17632	0.00053198	0.0131	0.0117362	DHRS9/SDR9C7/RDH12/SDR16C5	4
MF	GO:0005003	ephrin receptor activity	4/384	19/17632	0.000662336	0.0150554	0.013488	EFNA3/EPHA2/EPHA1/EPHB3	4
MF	GO:0098641	cadherin binding involved in cell-cell adhesion	4/384	19/17632	0.000662336	0.0150554	0.013488	ANXA1/TACSTD2/RAB10/TRIM29	4
MF	GO:0004622	lysophospholipase activity	4/384	21/17632	0.000988133	0.0216291	0.0193774	PLBD1/PLA2G4E/PLA2G4F/PLA2G4D	4
MF	GO:0019911	structural constituent of myelin sheath	3/384	10/17632	0.00109755	0.0231661	0.0207543	MAL/MALL/MAL2	3
MF	GO:0030674	protein binding, bridging	11/384	168/17632	0.00115972	0.0236343	0.0211738	AP2B1/ANXA1/CSTA/DSP/EVPL/IVL/LOR/SDCBP/SPRR1A/SPRR1B/BFAR	11
MF	GO:0060090	molecular adaptor activity	12/384	196/17632	0.00125963	0.0248147	0.0222314	AP2B1/ANXA1/CSTA/DSP/EVPL/GAS6/IVL/LOR/SDCBP/SPRR1A/SPRR1B/BFAR	12
MF	GO:0004620	phospholipase activity	8/384	99/17632	0.00143658	0.0273877	0.0245365	PLCD1/PLD2/PLA2G3/TMEM8A/PLBD1/PLA2G4E/PLA2G4F/PLA2G4D	8
MF	GO:0008970	phospholipase A1 activity	3/384	11/17632	0.00148485	0.0274233	0.0245684	PLA2G4E/PLA2G4F/PLA2G4D	3
MF	GO:0004869	cysteine-type endopeptidase inhibitor activity	6/384	58/17632	0.00159826	0.0286235	0.0256436	CSTA/CSTB/GAS6/SERPINB13/SERPINB3/CARD18	6
MF	GO:0016298	lipase activity	9/384	127/17632	0.0018612	0.0323521	0.0289841	PLCD1/PLD2/PLA2G3/NCEH1/TMEM8A/PLBD1/PLA2G4E/PLA2G4F/PLA2G4D	9
MF	GO:0045296	cadherin binding	16/384	323/17632	0.00201208	0.0339754	0.0304384	ANXA1/CDH1/EPHA2/EVPL/SFN/JUP/LAD1/TACSTD2/PKP1/PPL/SPTBN2/RAB10/TRIM29/SND1/EPS8L1/KLC2	16
MF	GO:0050839	cell adhesion molecule binding	21/384	486/17632	0.00235791	0.0387091	0.0346792	ANXA1/CDH1/DSG2/DSP/EPHA2/EVPL/SFN/JUP/LAD1/TACSTD2/PKP1/PPL/NECTIN1/SPTBN2/RAB10/TRIM29/SND1/EPS8L1/CD177/KLC2/NECTIN4	21
MF	GO:0070851	growth factor receptor binding	9/384	132/17632	0.00242422	0.038722	0.0346909	HBEGF/EREG/IL1RN/SDCBP/SLC9A3R1/IL36RN/IL36A/IL36G/EPGN	9
MF	GO:0036041	long-chain fatty acid binding	3/384	13/17632	0.00249172	0.0387528	0.0347184	PPARD/S100A8/S100A9	3
MF	GO:0016702	oxidoreductase activity, acting on single donors with incorporation of molecular oxygen, incorporation of two atoms of oxygen	4/384	27/17632	0.00261417	0.0396147	0.0354906	ALOX12/ALOX12B/ALOX15B/ALOXE3	4
MF	GO:0016701	oxidoreductase activity, acting on single donors with incorporation of molecular oxygen	4/384	28/17632	0.00299813	0.0442974	0.0396858	ALOX12/ALOX12B/ALOX15B/ALOXE3	4
Footnotes: Genes of the brown module in WGCNA were input into GO Enrichment Analysis; BP, biological process; CC, cellular component; MF, molecular function; Diffferetially regulated features were determined if p-value_adjusted < 0.05 and FDR <0.05.

## Sheet: Supplementary Data Sheet 3
Data type	GS	SIZE	ES	NES	NOM p-val	FDR
cell line mRNA sequencing	HALLMARK_INTERFERON_ALPHA_RESPONSE	95	0.62	2.46	0	0
cell line mRNA sequencing	HALLMARK_INTERFERON_GAMMA_RESPONSE	195	0.47	2.04	0	0
cell line mRNA sequencing	HALLMARK_HYPOXIA	190	0.39	1.7	0	0.013
cell line mRNA sequencing	HALLMARK_APICAL_JUNCTION	191	0.34	1.48	0	0.075
cell line mRNA sequencing	HALLMARK_APOPTOSIS	153	0.33	1.43	0.003	0.083
cell line mRNA sequencing	HALLMARK_KRAS_SIGNALING_DN	153	0.33	1.4	0.004	0.089
cell line mRNA sequencing	HALLMARK_COAGULATION	119	0.31	1.29	0.049	0.201
cell line mRNA sequencing	HALLMARK_ALLOGRAFT_REJECTION	155	0.29	1.28	0.033	0.193
cell line mRNA sequencing	HALLMARK_E2F_TARGETS	196	-0.67	-2.73	0	0
cell line mRNA sequencing	HALLMARK_G2M_CHECKPOINT	191	-0.63	-2.55	0	0
cell line mRNA sequencing	HALLMARK_MYC_TARGETS_V1	196	-0.48	-1.93	0	0
cell line mRNA sequencing	HALLMARK_MITOTIC_SPINDLE	198	-0.44	-1.79	0	0.002
cell line mRNA sequencing	HALLMARK_CHOLESTEROL_HOMEOSTASIS	71	-0.42	-1.47	0.02	0.059
cell line mRNA sequencing	HALLMARK_MYC_TARGETS_V2	58	-0.42	-1.42	0.038	0.082
cell line mRNA sequencing	HALLMARK_MTORC1_SIGNALING	196	-0.34	-1.38	0.017	0.1
cell line mRNA sequencing	HALLMARK_FATTY_ACID_METABOLISM	148	-0.33	-1.28	0.05	0.214
cell line mRNA sequencing	KEGG_PENTOSE_AND_GLUCURONATE_INTERCONVERSIONS	21	-0.78	-2.14	0	0
cell line mRNA sequencing	KEGG_CELL_CYCLE	124	-0.53	-2.04	0	0.001
cell line mRNA sequencing	KEGG_DNA_REPLICATION	36	-0.65	-1.97	0	0.001
cell line mRNA sequencing	KEGG_ASCORBATE_AND_ALDARATE_METABOLISM	17	-0.74	-1.89	0	0.005
cell line mRNA sequencing	KEGG_OOCYTE_MEIOSIS	105	-0.49	-1.85	0	0.007
cell line mRNA sequencing	KEGG_STEROID_BIOSYNTHESIS	16	-0.71	-1.82	0	0.009
cell line mRNA sequencing	KEGG_SPLICEOSOME	126	-0.45	-1.74	0	0.02
cell line mRNA sequencing	KEGG_PORPHYRIN_AND_CHLOROPHYLL_METABOLISM	32	-0.57	-1.71	0	0.023
cell line mRNA sequencing	KEGG_DRUG_METABOLISM_CYTOCHROME_P450	48	-0.52	-1.71	0	0.022
cell line mRNA sequencing	KEGG_STEROID_HORMONE_BIOSYNTHESIS	41	-0.57	-1.81	0.002	0.009
cell line mRNA sequencing	KEGG_DRUG_METABOLISM_OTHER_ENZYMES	38	-0.57	-1.79	0.002	0.011
cell line mRNA sequencing	KEGG_STARCH_AND_SUCROSE_METABOLISM	39	-0.53	-1.65	0.002	0.037
cell line mRNA sequencing	KEGG_HOMOLOGOUS_RECOMBINATION	26	-0.6	-1.72	0.007	0.023
cell line mRNA sequencing	KEGG_PYRIMIDINE_METABOLISM	94	-0.39	-1.45	0.008	0.164
cell line mRNA sequencing	KEGG_MISMATCH_REPAIR	23	-0.58	-1.63	0.01	0.044
cell line mRNA sequencing	KEGG_METABOLISM_OF_XENOBIOTICS_BY_CYTOCHROME_P450	47	-0.48	-1.56	0.02	0.084
cell line mRNA sequencing	KEGG_NUCLEOTIDE_EXCISION_REPAIR	44	-0.46	-1.51	0.023	0.128
cell line mRNA sequencing	KEGG_NICOTINATE_AND_NICOTINAMIDE_METABOLISM	22	-0.53	-1.46	0.039	0.161
cell line mRNA sequencing	KEGG_PROPANOATE_METABOLISM	31	-0.49	-1.47	0.04	0.161
cell line mRNA sequencing	KEGG_RETINOL_METABOLISM	43	-0.45	-1.42	0.04	0.192
cell line mRNA sequencing	KEGG_CYSTEINE_AND_METHIONINE_METABOLISM	32	-0.49	-1.47	0.043	0.169
cell line mRNA sequencing	KEGG_SYSTEMIC_LUPUS_ERYTHEMATOSUS	38	0.69	2.3	0	0
cell line mRNA sequencing	KEGG_ASTHMA	18	0.82	2.29	0	0
cell line mRNA sequencing	KEGG_AUTOIMMUNE_THYROID_DISEASE	26	0.74	2.27	0	0
cell line mRNA sequencing	KEGG_TYPE_I_DIABETES_MELLITUS	32	0.67	2.12	0	0.001
cell line mRNA sequencing	KEGG_ALLOGRAFT_REJECTION	24	0.67	2.01	0	0.003
cell line mRNA sequencing	KEGG_GRAFT_VERSUS_HOST_DISEASE	27	0.62	1.95	0	0.004
cell line mRNA sequencing	KEGG_INTESTINAL_IMMUNE_NETWORK_FOR_IGA_PRODUCTION	34	0.57	1.86	0.003	0.008
cell line mRNA sequencing	KEGG_LEISHMANIA_INFECTION	61	0.47	1.75	0.003	0.026
cell line mRNA sequencing	KEGG_DORSO_VENTRAL_AXIS_FORMATION	24	0.56	1.67	0.008	0.045
cell line mRNA sequencing	KEGG_COMPLEMENT_AND_COAGULATION_CASCADES	52	0.46	1.65	0.003	0.047
cell line mRNA sequencing	KEGG_ANTIGEN_PROCESSING_AND_PRESENTATION	62	0.44	1.62	0	0.057
cell line mRNA sequencing	KEGG_NOTCH_SIGNALING_PATHWAY	46	0.47	1.61	0.011	0.06
cell line mRNA sequencing	KEGG_NITROGEN_METABOLISM	22	0.54	1.57	0.016	0.074
cell line mRNA sequencing	KEGG_VIRAL_MYOCARDITIS	62	0.4	1.48	0.021	0.139
cell line mRNA sequencing	KEGG_CELL_ADHESION_MOLECULES_CAMS	114	0.36	1.48	0.015	0.134
cell line mRNA sequencing	KEGG_PRIMARY_IMMUNODEFICIENCY	25	0.49	1.47	0.066	0.129
cell line mRNA sequencing	KEGG_GLYCOSAMINOGLYCAN_DEGRADATION	19	0.5	1.42	0.075	0.17
cell line mRNA sequencing	KEGG_RIBOSOME	87	0.36	1.42	0.015	0.162
cell line mRNA sequencing	KEGG_MATURITY_ONSET_DIABETES_OF_THE_YOUNG	19	0.49	1.39	0.097	0.184
cell line mRNA sequencing	KEGG_HEMATOPOIETIC_CELL_LINEAGE	63	0.36	1.37	0.051	0.203
TCGA database	HALLMARK_ANGIOGENESIS	36	-0.7	-1.99	0	0.065
TCGA database	HALLMARK_NOTCH_SIGNALING	32	-0.56	-1.81	0.006	0.123
TCGA database	HALLMARK_APICAL_JUNCTION	200	-0.47	-1.8	0.006	0.106
TCGA database	HALLMARK_DNA_REPAIR	150	-0.53	-1.77	0.017	0.099
TCGA database	HALLMARK_WNT_BETA_CATENIN_SIGNALING	42	-0.52	-1.67	0.021	0.127
TCGA database	HALLMARK_MITOTIC_SPINDLE	198	-0.54	-1.73	0.022	0.115
TCGA database	HALLMARK_EPITHELIAL_MESENCHYMAL_TRANSITION	198	-0.66	-1.84	0.028	0.145
TCGA database	HALLMARK_UV_RESPONSE_DN	142	-0.53	-1.72	0.032	0.102
TCGA database	HALLMARK_TGF_BETA_SIGNALING	54	-0.54	-1.63	0.033	0.128
TCGA database	HALLMARK_GLYCOLYSIS	199	-0.41	-1.62	0.034	0.113
TCGA database	HALLMARK_G2M_CHECKPOINT	196	-0.57	-1.62	0.049	0.118
TCGA database	HALLMARK_HEDGEHOG_SIGNALING	36	-0.49	-1.5	0.059	0.175
TCGA database	HALLMARK_SPERMATOGENESIS	133	-0.38	-1.44	0.059	0.201
TCGA database	HALLMARK_E2F_TARGETS	198	-0.62	-1.66	0.061	0.118
TCGA database	HALLMARK_UV_RESPONSE_UP	156	-0.35	-1.4	0.071	0.213
TCGA database	HALLMARK_UNFOLDED_PROTEIN_RESPONSE	110	-0.42	-1.5	0.079	0.185
TCGA database	HALLMARK_COAGULATION	138	-0.39	-1.42	0.089	0.21
TCGA database	HALLMARK_ADIPOGENESIS	198	-0.36	-1.4	0.108	0.203
TCGA database	HALLMARK_HYPOXIA	197	-0.35	-1.33	0.119	0.219
TCGA database	HALLMARK_APOPTOSIS	160	-0.34	-1.31	0.127	0.221
TCGA database	HALLMARK_ANDROGEN_RESPONSE	99	-0.37	-1.34	0.135	0.222
TCGA database	HALLMARK_MYC_TARGETS_V2	58	-0.54	-1.47	0.141	0.187
TCGA database	HALLMARK_IL2_STAT5_SIGNALING	199	-0.36	-1.37	0.147	0.207
TCGA database	HALLMARK_PROTEIN_SECRETION	96	-0.43	-1.39	0.157	0.206
TCGA database	HALLMARK_COMPLEMENT	200	-0.37	-1.32	0.171	0.225
TCGA database	HALLMARK_APICAL_SURFACE	44	-0.34	-1.21	0.188	0.303
TCGA database	HALLMARK_HEME_METABOLISM	195	-0.29	-1.19	0.194	0.306
TCGA database	HALLMARK_MYC_TARGETS_V1	196	-0.47	-1.38	0.195	0.204
TCGA database	HALLMARK_PEROXISOME	104	-0.3	-1.19	0.213	0.303
TCGA database	HALLMARK_MYOGENESIS	199	-0.44	-1.22	0.291	0.295
TCGA database	HALLMARK_IL6_JAK_STAT3_SIGNALING	87	-0.35	-1.09	0.353	0.4
TCGA database	HALLMARK_INFLAMMATORY_RESPONSE	200	-0.32	-1.06	0.369	0.421
TCGA database	HALLMARK_KRAS_SIGNALING_UP	199	-0.28	-1.04	0.386	0.441
TCGA database	HALLMARK_BILE_ACID_METABOLISM	112	-0.27	-1.03	0.405	0.434
TCGA database	HALLMARK_ALLOGRAFT_REJECTION	196	-0.33	-1.02	0.445	0.442
TCGA database	HALLMARK_PANCREAS_BETA_CELLS	40	-0.29	-0.98	0.45	0.48
TCGA database	HALLMARK_FATTY_ACID_METABOLISM	157	-0.26	-0.98	0.457	0.47
TCGA database	HALLMARK_TNFA_SIGNALING_VIA_NFKB	199	-0.28	-0.93	0.505	0.514
TCGA database	HALLMARK_PI3K_AKT_MTOR_SIGNALING	105	-0.24	-0.94	0.506	0.513
TCGA database	HALLMARK_INTERFERON_GAMMA_RESPONSE	198	-0.3	-0.86	0.587	0.61
TCGA database	HALLMARK_MTORC1_SIGNALING	197	-0.24	-0.85	0.59	0.608
TCGA database	HALLMARK_INTERFERON_ALPHA_RESPONSE	96	-0.3	-0.74	0.651	0.76
TCGA database	HALLMARK_REACTIVE_OXYGEN_SPECIES_PATHWAY	49	-0.22	-0.69	0.794	0.805
TCGA database	KEGG_N_GLYCAN_BIOSYNTHESIS	46	-0.69	-2.13	0	0.013
TCGA database	KEGG_GLYCOSAMINOGLYCAN_BIOSYNTHESIS_CHONDROITIN_SULFATE	22	-0.78	-1.98	0	0.06
TCGA database	KEGG_GLYCOSPHINGOLIPID_BIOSYNTHESIS_GANGLIO_SERIES	15	-0.78	-1.9	0	0.116
TCGA database	KEGG_GLYCOSAMINOGLYCAN_BIOSYNTHESIS_KERATAN_SULFATE	15	-0.72	-1.89	0.004	0.101
TCGA database	KEGG_GLYCOSAMINOGLYCAN_BIOSYNTHESIS_HEPARAN_SULFATE	26	-0.61	-1.84	0.004	0.102
TCGA database	KEGG_OTHER_GLYCAN_DEGRADATION	16	-0.71	-1.78	0.004	0.103
TCGA database	KEGG_GLYCOSAMINOGLYCAN_DEGRADATION	21	-0.63	-1.79	0.004	0.109
TCGA database	KEGG_PROGESTERONE_MEDIATED_OOCYTE_MATURATION	85	-0.51	-1.78	0.006	0.106
TCGA database	KEGG_LYSOSOME	121	-0.54	-1.85	0.008	0.123
TCGA database	KEGG_ECM_RECEPTOR_INTERACTION	84	-0.67	-1.81	0.01	0.12
TCGA database	KEGG_HOMOLOGOUS_RECOMBINATION	28	-0.68	-1.8	0.013	0.111
TCGA database	KEGG_FOCAL_ADHESION	199	-0.59	-1.85	0.014	0.105
TCGA database	KEGG_PURINE_METABOLISM	157	-0.46	-1.73	0.015	0.141
TCGA database	KEGG_REGULATION_OF_ACTIN_CYTOSKELETON	213	-0.47	-1.7	0.018	0.133
TCGA database	KEGG_ADIPOCYTOKINE_SIGNALING_PATHWAY	67	-0.51	-1.73	0.018	0.136
TCGA database	KEGG_NOTCH_SIGNALING_PATHWAY	47	-0.52	-1.69	0.018	0.141
TCGA database	KEGG_AMINOACYL_TRNA_BIOSYNTHESIS	22	-0.67	-1.72	0.019	0.124
TCGA database	KEGG_BASE_EXCISION_REPAIR	35	-0.63	-1.72	0.027	0.13
TCGA database	KEGG_PATHWAYS_IN_CANCER	325	-0.43	-1.64	0.028	0.164
TCGA database	KEGG_NUCLEOTIDE_EXCISION_REPAIR	44	-0.59	-1.66	0.031	0.144
TCGA database	KEGG_WNT_SIGNALING_PATHWAY	151	-0.42	-1.54	0.037	0.22
TCGA database	KEGG_HYPERTROPHIC_CARDIOMYOPATHY_HCM	83	-0.58	-1.67	0.041	0.146
TCGA database	KEGG_SMALL_CELL_LUNG_CANCER	84	-0.52	-1.68	0.043	0.137
TCGA database	KEGG_BASAL_TRANSCRIPTION_FACTORS	35	-0.56	-1.57	0.044	0.198
TCGA database	KEGG_GLYCEROPHOSPHOLIPID_METABOLISM	77	-0.4	-1.49	0.047	0.219
TCGA database	KEGG_INSULIN_SIGNALING_PATHWAY	137	-0.42	-1.55	0.047	0.226
TCGA database	KEGG_COLORECTAL_CANCER	62	-0.49	-1.58	0.048	0.203
TCGA database	KEGG_MISMATCH_REPAIR	23	-0.66	-1.62	0.05	0.179
TCGA database	KEGG_LINOLEIC_ACID_METABOLISM	29	0.65	1.92	0.002	0.048
TCGA database	KEGG_ALPHA_LINOLENIC_ACID_METABOLISM	19	0.69	1.9	0.002	0.031
TCGA database	KEGG_ARACHIDONIC_ACID_METABOLISM	58	0.54	1.81	0.008	0.054
TCGA database	KEGG_TERPENOID_BACKBONE_BIOSYNTHESIS	15	0.68	1.62	0.036	0.2
TCGA database	KEGG_STEROID_BIOSYNTHESIS	17	0.63	1.6	0.049	0.192
Footnotes: ES, enrichment score; NES, normalized enrichment score; NOM p-val,nominal P value;FDR,false discovery rate; The calculation method of relevant parameters can be seen in the following reference: Subramanian, A., Tamayo, P., Mootha, V. K., Mukherjee, S., Ebert, B. L., Gillette, M. A., Paulovich, A., Pomeroy, S. L., Golub, T. R., Lander, E. S. & Mesirov, J. P. (2005) Gene set enrichment a…

## Sheet: Supplementary Data Sheet 4
Pathways/gene sets	Nom P-val		FDR		ES		NES		Core enrichment genes
	cell line	TCGA	cell line	TCGA	cell line	TCGA	cell line	TCGA	cell line	TCGA
NOTCH signalling pathway	0.011	0.018	0.06	0.141	0.47	-0.52	1.61	-1.69	APH1A; CIR1; DLL1; DTX4; JAG2; MAML2; NCOR2; NCSTN; NOTCH1; NUMBL; RFNG; MAML3; NOTCH3; DTX1; HES1; DLL3; DVL1; ADAM17; DTX2; PSENEN; RBPJ;	APH1A; CIR1; DLL1; DTX4; JAG2; MAML2; NCOR2; NCSTN; NOTCH1; NUMBL; RFNG; PSEN1; RBPJL; PSEN2; HDAC2; JAG1; KAT2A; CREBBP; LFNG; DTX3L; DVL2; DLL4; DVL3; NOTCH4; MAML1; CTBP1; SNW1; DTX3;
nucleotide excision repair	0.023	0.031	0.128	0.144	-0.46	-0.59	-1.51	-1.66	CUL4B; ERCC3; ERCC4; ERCC6; ERCC8; GTF2H1; GTF2H2; GTF2H4; LIG1; MNAT1; PCNA; POLD1; POLD2; POLD3; POLE; POLE2; POLE3; RFC2; RFC3; RFC4; RFC5; RPA1; RPA3; GTF2H5; RAD23B; RPA2; ERCC1; CCNH; CUL4A; CETN2; POLE4; GTF2H3;	CUL4B; ERCC3; ERCC4; ERCC6; ERCC8; GTF2H1; GTF2H2; GTF2H4; LIG1; MNAT1; PCNA; POLD1; POLD2; POLD3; POLE; POLE2; POLE3; RFC2; RFC3; RFC4; RFC5; RPA1; RPA3; RFC1; ERCC5; RAD23A; DDB2; XPC; ERCC2; DDB1;
steroid biosynthesis	<0.01	0.049	0.009	0.192	-0.71	0.63	-1.82	1.6	CYP51A1; DHCR24; FDFT1; LSS; MSMO1; NSDHL; SQLE; EBP; SOAT1; DHCR7; SC5D; CYP27B1; HSD17B7;	GLB1; HEXA; HS3ST3B1; HYAL2; NAGLU; SGSH; HEXB; GUSB; HGSNAT; GALNS; GNS; ARSB;
glycosaminoglycan degradation	0.075	0.047	0.17	0.219	0.5	-0.4	1.42	-1.49	GLB1; HEXA; HS3ST3B1; HYAL2; NAGLU; SGSH; IDUA; HS3ST3A1; HYAL1;	GLB1; HEXA; HS3ST3B1; HYAL2; NAGLU; SGSH; HEXB; GUSB; HGSNAT; GALNS; GNS; ARSB;
homologous recombination	0.007	0.013	0.023	0.111	-0.6	-0.68	-1.72	-1.8	RPA3; POLD3; RAD51C; RAD54B; BLM; XRCC2; RAD54L; TOP3A; EME1; XRCC3; POLD1; NBN; BRCA2; RAD51D;	RPA3; POLD3; RAD51C; RAD54B; BLM; XRCC2; RAD54L; TOP3A; EME1; XRCC3; POLD1; NBN; BRCA2; RAD51D; RPA1; RAD52; RAD51; RAD50; POLD2; MUS81; RAD51B; MRE11;
mismatch repair	0.01	0.05	0.044	0.179	-0.58	-0.66	-1.63	-1.62	RFC5; RPA3; PMS2; RFC2; PCNA; POLD3; LIG1; MSH2; EXO1; RFC4; MLH1; POLD1; RFC3;	RFC5; RPA3; PMS2; RFC2; PCNA; POLD3; LIG1; MSH2; EXO1; RFC4; MLH1; POLD1; RFC3; RPA1; RFC1; POLD2; MSH6; MLH3;
apical junction	<0.01	0.006	0.075	0.106	0.34	-0.47	1.48	-1.8	ACTC1; ADAMTS5; ADRA1B; CADM3; CD86; COL17A1; CRAT; CX3CL1; GTF2F1; ICAM5; ITGB4; LAMA3; LAMB3; LAMC2; MMP9; PKD1; RRAS; THBS3; VCAN; CRB3; GRB7; NLGN3; ACTN2; CLDN15; NECTIN4; ACTG2; CLDN7; CDH3; SLIT2; CDH1; SHC1; SGCE; CLDN11; PECAM1; CLDN4; AMH; PCDH1; NECTIN1; MPZL2; MAPK13; ICAM2; VWF; RHOF; FSCN1; ACTA1; CNN2; NECTIN2; CLDN6; ADAM15; AKT2; ALOX15B;	ACTC1; ADAMTS5; ADRA1B; CADM3; CD86; COL17A1; CRAT; CX3CL1; GTF2F1; ICAM5; ITGB4; LAMA3; LAMB3; LAMC2; MMP9; PKD1; RRAS; THBS3; VCAN; IRS1; MAP4K2; CDK8; NRXN2; MDK; CD34; NEXN; B4GALT1; MYH10; TIAL1; PBX2; EVL; ARHGEF6; TAOK2; NECTIN3; FYB1; CDH4; ITGA10; SKAP2; CDH11; MAP3K20; MMP2; SRC; LIMA1; VCL; SORBS3; MYH9; AMIGO2; FBN1; MSN; VASP; ZYX; TRO; SPEG; CD99; TSC1; NF2; ITGA3; ITGA2; PLCG1; CDH…
G2/M checkpoint	<0.01	0.022	<0.01	0.115	-0.63	-0.54	-2.55	-1.73	AURKA; AURKB; BIRC5; BRCA2; BUB1; CASP8AP2; CBX1; CCNA2; CCNB2; CCNF; CDC20; CDC45; CDC6; CDKN3; CENPA; CENPE; CENPF; CHEK1; CKS1B; CTCF; DBF4; DDX39A; E2F1; E2F3; EXO1; FBXO5; G3BP1; GINS2; HMGB3; HMGN2; HMMR; KIF11; KIF15; KIF20B; KIF22; KIF23; KIF2C; KIF4A; LBR; LIG3; LMNB1; MARCKS; MCM3; MCM5; MCM6; MKI67; MYBL2; NASP; NDC80; NEK2; ORC6; PBK; PLK1; PLK4; POLA2; POLE; PRC1; RACGAP1; RAD54L; RB…	AURKA; AURKB; BIRC5; BRCA2; BUB1; CASP8AP2; CBX1; CCNA2; CCNB2; CCNF; CDC20; CDC45; CDC6; CDKN3; CENPA; CENPE; CENPF; CHEK1; CKS1B; CTCF; DBF4; DDX39A; E2F1; E2F3; EXO1; FBXO5; G3BP1; GINS2; HMGB3; HMGN2; HMMR; KIF11; KIF15; KIF20B; KIF22; KIF23; KIF2C; KIF4A; LBR; LIG3; LMNB1; MARCKS; MCM3; MCM5; MCM6; MKI67; MYBL2; NASP; NDC80; NEK2; ORC6; PBK; PLK1; PLK4; POLA2; POLE; PRC1; RACGAP1; RAD54L; RB…
mitotic spindle	<0.01	0.049	0.002	0.118	-0.44	-0.57	-1.79	-1.62	ALMS1; ANLN; ARHGAP29; ARL8A; AURKA; BIRC5; BRCA2; BUB1; CCDC88A; CCNB2; CENPE; CENPF; CENPJ; CEP192; DLGAP5; DST; ECT2; ESPL1; FBXO5; KIF11; KIF15; KIF20B; KIF22; KIF23; KIF2C; KIF4A; KLC1; KNTC1; LMNB1; MARCKS; NDC80; NEK2; NIN; OPHN1; PCNT; PIF1; PLK1; PRC1; RACGAP1; SASS6; SMC4; TBCD; TOP2A; TPX2; TTK; TUBGCP3; KIF5B; ARHGEF11; MAPRE1; SAC3D1; HOOK3; MID1; SMC1A; TUBGCP5; SORBS2; NUSAP1; KPTN…	ALMS1; ANLN; ARHGAP29; ARL8A; AURKA; BIRC5; BRCA2; BUB1; CCDC88A; CCNB2; CENPE; CENPF; CENPJ; CEP192; DLGAP5; DST; ECT2; ESPL1; FBXO5; KIF11; KIF15; KIF20B; KIF22; KIF23; KIF2C; KIF4A; KLC1; KNTC1; LMNB1; MARCKS; NDC80; NEK2; NIN; OPHN1; PCNT; PIF1; PLK1; PRC1; RACGAP1; SASS6; SMC4; TBCD; TOP2A; TPX2; TTK; TUBGCP3; GEMIN4; NUMA1; TLK1; ARHGDIA; ITSN1; RFC1; RAB3GAP1; AKAP13; ARFGEF1; PALLD; STAU1…
Footnotes: ES, enrichment score; NES, normalized enrichment score; NOM p-val,nominal P value; FDR, false discovery rate; Core enrichment genes shared by the two data sources（cell line and TCGA） are bolded. The calculation method of relevant parameters can be seen in the following reference: Subramanian, A., Tamayo, P., Mootha, V. K., Mukherjee, S., Ebert, B. L., Gillette, M. A., Paulovich, A., Po…

## Sheet: Supplementary Data Sheet 5
Geneid	Chr	Start	End	Strand	Length	lenti-CSTB1	lenti-CSTB2	lenti-CSTB3	lenti-NC1	lenti-NC2	lenti-NC3
DDX11L1	1;1;1;1;1;1;1;1;1	11869;12010;12179;12613;12613;12975;13221;13221;13453	12227;12057;12227;12721;12697;13052;13374;14409;13670	+;+;+;+;+;+;+;+;+	1735	0	0	0	0	0.0227974	0
WASH7P	1;1;1;1;1;1;1;1;1;1;1;12;12;12;12;12;12;12;12;12;12;12	14404;15005;15796;16607;16858;17233;17606;17915;18268;24738;29534;14522;15085;15913;16722;16969;17348;17723;18037;18373;26801;31878	14501;15038;15947;16765;17055;17368;17742;18061;18366;24891;29570;14944;15153;16065;16880;17170;17483;17859;18183;18471;26954;32015	-;-;-;-;-;-;-;-;-;-;-;-;-;-;-;-;-;-;-;-;-;-	3168	3.42362	3.21683	3.10721	3.10543	2.70932	3.63184
MIR6859-1	1	17369	17436	-	68	3.39363	1.17083	3.94286	3.94061	3.49002	4.52712
MIR1302-2	1;1;1;1;1;1	29554;30267;30366;30564;30976;30976	30039;30667;30503;30667;31097;31109	+;+;+;+;+;+	1021	0.715731	0.623832	0.675258	0.487407	1.12346	0.376891
RP11-34P13.7	1;1;1;1;1;1;1;1;1;1;1;1;1;1;1;1;1	89295;92091;92230;110953;112700;112700;112700;120721;120725;120775;120874;129055;129055;129055;129081;133374;133374	91629;92240;92240;111357;112804;112804;112804;120932;120869;120932;120932;129173;129223;129217;129223;133723;133566	-;-;-;-;-;-;-;-;-;-;-;-;-;-;-;-;-	3726	0.0929013	0.138891	0.267272	0.0719166	0.0636932	0.103276
RP11-34P13.8	1;1	89551;90287	90050;91105	-;-	1319	0.204115	0.0905419	0.319426	0.0870664	0.0899625	0.204218
CICP27	1	131025	134836	+	3812	0.0807159	0.208858	0.160764	0.15063	0.0933845	0.0908512
RP11-34P13.15	1	135141	135895	-	755	0.407535	0.843619	0.456582	0.304213	0.41911	0.458708
RP11-34P13.16	1	137682	137965	-	284	1.62512	1.26153	0.8092	0.539158	0.97491	2.5744
RP11-34P13.14	1;1	139790;140075	139847;140339	-;-	323	0.357224	0.123245	0.47433	0.118515	0.36737	0.119135
RP11-34P13.13	1;1;1;1;1;1;1;1;1;1;1;1;1;1;1;1	141474;142808;146386;146386;146386;146642;155767;164263;165884;165889;168100;168100;168610;169049;172557;173753	143011;143011;149707;146509;146509;146831;155831;164791;165942;165942;168165;168165;168767;169264;172688;173862	-;-;-;-;-;-;-;-;-;-;-;-;-;-;-;-	6195	0.105543	0.0642587	0.0865585	0.0865089	0.0702322	0.068327
RNU6-1100P	1	157784	157887	-	104	0	0.382772	0	0	0	0
FO538757.2	1;1;1	182393;183114;183922	182746;183240;184158	+;+;+	718	0	0	0	0.053315	0	0
FO538757.1	1;1;1;1;1;1;1;1;1;1;1;1;1;1;1;1;1;1;1;1;1;1;1;1;1;1;1;1;1;1;1;1;1;1;1;1	184923;184925;184927;184977;185491;185491;185529;186317;186317;187129;187129;187270;187376;187376;187380;187755;187755;187755;188022;188102;188126;188130;188130;188439;188439;188439;188489;188489;188489;188791;188791;188791;195259;195259;195263;200050	185350;185350;184971;185049;185559;185559;185559;186469;186469;187267;187287;187287;187577;187577;187577;187886;187886;187886;188028;188105;188266;188266;188266;188486;188486;188486;188584;188584;188584;188889;188902;188892;195416;195411;195411;200322	-;-;-;-;-;-;-;-;-;-;-;-;-;-;-;-;-;-;-;-;-;-;-;-;-;-;-;-;-;-;-;-;-;-;-;-	1982	2.93019	2.75163	3.96162	3.37994	3.1531	3.66944
MIR6859-2	1	187891	187958	-	68	0	0	2.25307	0	0.581669	0
AP006222.2	1;1;1;1;1;1;1;1;1;1;1;1;1;1	257864;258144;258501;261550;264604;266361;267303;267303;268667;268667;287517;289266;289266;297345	259025;259025;259025;261634;264733;268204;267911;268204;268816;268807;287921;289370;289370;297502	-;-;-;-;-;-;-;-;-;-;-;-;-;-	4039	0.333285	0.413951	0.49312	0.32224	0.362337	0.390617
RPL23AP21	1	258568	259024	-	457	1.93568	2.1777	3.52011	2.42916	2.59651	2.61028
RPL23AP24	1	347982	348366	-	385	0.299697	0.103398	0.099486	0.397716	0.410945	0.499747
RP5-857K21.15	1;1;1	357383;358049;359345	357586;358183;359681	-;-;-	676	0	0	0	0	0.0585111	0
RP4-669L17.2	1;1;1;1;1;1	358857;358872;360057;365171;365171;365171	358929;358957;360168;365510;365704;366052	+;+;+;+;+;+	1095	0	0	0	0.0349591	0	0
RP4-669L17.10	1;1;1;1;1;1;1;1;1;1;1;1;1;1;1;1;1;1;1;1;1;1;1;1;1;1;1;1;1;1;1;1;1;1;1;1;1;1;1;1;1;1;1;1;1;1;1;1	365389;365395;365615;366019;368251;373144;373182;379769;379769;476531;476738;476887;484832;485040;485040;485040;485066;489361;489361;494382;494464;494876;494992;494992;494992;495277;496264;497109;497109;497134;497240;497275;497279;498047;498073;498281;498399;498399;498399;498399;498399;498684;498684;498684;498684;498984;501556;501556	365692;365692;365692;366120;368450;373323;373323;379870;379972;476945;476882;476945;485208;485208;485208;485208;485208;489553;489710;494586;494898;494898;495049;495049;495049;495476;496665;497299;497259;497299;497299;497299;497299;498305;498305;498305;498456;498456;498976;498456;498456;498976;499175;499002;499175;499369;501607;501617	-;-;-;-;-;-;-;-;-;-;-;-;-;-;-;-;-;-;-;-;-;-;-;-;-;-;-;-;-;-;-;-;-;-;-;-;-;-;-;-;-;-;-;-;-;-;-;-	4792	0.0963134	0.107994	0.0879222	0.127814	0.0990488	0.0803016
SEPT14P13	1	485026	485208	-	183	0	0.435063	0	0.418363	0	0.210276
CICP7	1;1	487101;489717	489387;489906	+;+	2477	0	0.0482135	0	0.0309085	0.0479049	0
RP4-669L17.8	1;1	491225;492768	491989;493241	-;-	1239	0.15521	0.289164	0.216396	0.247168	0.25539	0.527982
U6	1;1;1;1;1;10;11;11;12;12;13;14;15;15;15;16;17;2;2;20;20;21;22;22;3;3;4;4;4;4;4;9;GL000213.1;KI270727.1;KI270727.1;KI270744.1;X	516376;43023549;247607126;43716467;180758722;102868421;87648489;132525809;31366288;45554590;18418526;24352057;21428879;65843484;98026042;72376704;90796;47781379;88367793;30713240;35769785;28743208;15273855;16141767;129819777;139388277;13051342;29510635;48109353;70848136;135315418;64082429;127840;34890;156089;51009;86481028	516479;43023637;247607201;43716556;180758817;102868519;87648549;132525887;31366366;45554659;18418632;24352157;21428985;65843558;98026139;72376760;90899;47781465;88367862;30713346;35769867;28743291;15273961;16141872;129819876;139388364;13051411;29510737;48109410;70848218;135315522;64082534;127946;34996;156195;51114;86481130	-;-;-;+;+;+;-;+;+;-;+;-;-;+;+;+;-;+;-;-;-;+;+;+;+;+;+;+;-;-;-;+;-;+;-;-;+	3379	0	0	0.0226707	0.0113289	0	0
RP5-857K21.4	1;1;1;1;1;1;1;1;1;1;1;1;1;1;1;1;1;1;1;1;1;1;1;1;1;1;1;1;1;1;1;1;1;1;1;1;1;1;1;1;1;1	585989;585990;586821;586821;588117;594308;594308;594453;594459;594629;595083;597299;601398;601398;601398;601436;607955;607955;607955;627377;627961;628919;628919;698927;701936;703685;703685;711342;711711;711711;711715;711864;720032;720032;720032;720032;720032;720058;724358;724358;827671;827671	586358;586358;586955;586955;588453;594756;594756;594756;594756;594756;595217;597498;601577;601577;601577;601577;608056;608056;608056;627823;628223;629010;629008;698959;702340;703789;703789;711922;711922;711922;711859;711922;720200;720194;720200;720150;720200;720200;724550;724707;827769;827796	-;-;-;-;-;-;-;-;-;-;-;-;-;-;-;-;-;-;-;-;-;-;-;-;-;-;-;-;-;-;-;-;-;-;-;-;-;-;-;-;-;-	4479	0	0.0266633	0.017103	0.0256398	0.0264926	0.0343653
RP5-857K21.2	1;1;1;1	587629;587668;594235;594235	587701;587729;594574;594768	+;+;+;+	635	0	0	0	0	0.062289	0
MTND1P23	1	629062	629433	+	372	6.10002	6.42069	2.88295	6.17422	6.59225	4.55146
MTND2P28	1	629640	630683	+	1044	80.6431	73.2869	60.4249	63.2503	63.9903	46.8106
MTCO1P12	1	631074	632616	+	1543	15.1302	14.8862	8.29093	10.0972	13.1247	11.8459
MIR6723	1	632325	632413	-	89	2.59289	3.13099	0.430361	1.29034	0.888843	0.864731
MTCO2P12	1	632757	633438	+	682	0.958709	0.758809	0.78626	0.224517	0.289982	0.677077
MTATP8P1	1	633535	633741	+	207	8.17531	10.1925	6.66124	7.767	7.64319	2.78844
MTATP6P1	1	633696	634376	+	681	381.562	405.799	281.107	310.963	295.344	246.761
MTCO3P12	1	634376	634922	+	547	1.68751	2.11049	1.2604	2.65932	1.95237	1.61801
RP11-206L10.17	1	720024	720206	-	183	0	0.435063	0	0.209181	0.216139	0.210276
CICP3	1;1	722092;724718	724360;724903	+;+	2455	0	0.0972911	0.0156017	0	0.0966684	0.0156744
RP11-206L10.2	1;1;1;1;1;1;1;1;1;1;1;1;1;1;1;1;1;1;1;1;1	725885;733307;735423;743180;744195;744728;746695;756077;758967;764723;764723;765144;766329;766329;768548;768548;769497;772976;774171;774171;778284	729804;733364;735613;743350;744391;744825;746818;756141;759123;764800;765247;765247;766387;766387;768613;768613;769712;773107;774280;774280;778626	-;-;-;-;-;-;-;-;-;-;-;-;-;-;-;-;-;-;-;-;-	6432	0.400637	0.501317	0.43471	0.422558	0.461212	0.382891
RP11-206L10.9	1;1;1;1;1;1;1;1;1;1;1;1;1;1;1;1;1;1;1;1;1;1;1;1;1;1;1;1;1;1;1;1;1;1;1;1;1;1;1;1;1;1;1;1;1;1;1;1;1;1;1;1;1;1;1;1;1;1;1;1;1	778770;778782;778930;778937;779056;781937;781937;781937;781937;783111;783111;784370;784370;784370;784370;784370;784370;784370;784370;784370;784370;784370;784370;784370;784370;784396;785800;786393;792882;792882;795470;795470;795470;801607;803567;803567;803919;803919;803919;803919;803919;803922;803951;803951;804776;804776;804776;804776;804776;804776;804776;804799;804932;806386;807217;807217;807217;…	779092;779092;779092;779092;779092;782136;782136;782191;782043;783363;783363;784493;784493;784493;784493;784493;784493;784493;784759;784977;784493;784493;784429;784655;784690;784493;787672;786866;793041;793041;795582;795513;795582;801876;803667;803667;804222;804222;804222;804222;804222;804222;804222;804222;804966;804966;804966;805270;805127;804832;804875;804966;804966;806459;807465;807321;807323;…	+;+;+;+;+;+;+;+;+;+;+;+;+;+;+;+;+;+;+;+;+;+;+;+;+;+;+;+;+;+;+;+;+;+;+;+;+;+;+;+;+;+;+;+;+;+;+;+;+;+;+;+;+;+;+;+;+;+;+;+;+	5517	0.0697139	0.0144311	0.0277702	0.0277544	0.0501857	0.0557992
RP11-206L10.8	1;1;1;1;1;1;1;1	800879;805799;805799;808574;808574;810067;810067;817373	801163;805891;805891;808623;808623;810161;810170;817712	-;-;-;-;-;-;-;-	872	0.352854	0.639124	0.439244	0.307295	0.317517	0.397161
FAM87B	1;1	817371;818723	818202;819837	+;+	1947	0.0790162	0.020446	0	0.137628	0.0609453	0.019764
LINC01128	1;1;1;1;1;1;1;1;1;1;1;1;1;1;1;1;1;1;1;1;1;1;1;1;1;1;1;1;1;1;1;1;1;1;1;1;1;1;1;1;1;1;1;1;1;1;1;1;1;1;1;1;1;1;1;1;1;1;1;1;1;1	825138;826832;827608;827657;827661;827661;827667;827669;827673;827699;827700;827721;827821;829003;829003;829003;829003;829003;829003;829003;829003;829003;829003;829003;829003;831605;841200;841200;841200;847654;847654;847654;847654;847654;847654;847654;849484;849484;849484;849484;850178;850181;850181;851348;851927;851927;851927;851927;851927;851927;851927;851927;851927;851927;851927;852671;852671;…	825552;826923;827775;827775;827775;827775;827775;827775;827775;827775;827775;827775;827853;829104;829104;829104;829104;829104;829104;829104;829104;829104;829104;829104;829104;831677;842020;841373;841738;847806;847806;847806;847806;847806;847806;847806;849602;849602;849602;849592;850351;850351;850351;852110;852515;852090;852110;852110;852110;851998;852090;851987;852014;852225;852110;852752;852766;…	+;+;+;+;+;+;+;+;+;+;+;+;+;+;+;+;+;+;+;+;+;+;+;+;+;+;+;+;+;+;+;+;+;+;+;+;+;+;+;+;+;+;+;+;+;+;+;+;+;+;+;+;+;+;+;+;+;+;+;+;+;+	9470	0.532039	0.554878	0.416591	0.444648	0.413495	0.633893
LINC00115	1	826206	827522	-	1317	0.584072	0.544077	0.436243	0.581324	0.780859	0.584367
FAM166AP3	1;1;1;1;1	874529;875047;875526;876527;876755	874591;875155;875625;876611;877234	-;-;-;-;-	837	0	0	0	0	0.0472563	0
RP11-54O7.16	1;1	904834;915750	904957;915976	+;+	351	0.109576	0.340242	0.327369	0.218121	0.112688	0
RP11-54O7.1	1;1	911435;911945	911473;914948	+;+	3043	0.0252784	0.0915734	0.012587	0.0377393	0	0.0126456
RP11-54O7.2	1;1	914171;914803	914444;914971	+;+	443	0.173639	0.449303	0	0	0	0
RP11-54O7.3	1;1;1;1;1;1;1	916865;916870;917370;918022;918022;918825;919335	921016;917720;917486;918534;918110;918915;919692	-;-;-;-;-;-;-	4152	0.0185266	0.153404	0.0737998	0.0553182	0.114316	0.111215
SAMD11	1;1;1;1;1;1;1;1;1;1;1;1;1;1;1;1;1;1;1;1;1;1;1;1;1;1;1;1;1;1;1;1;1;1;1;1;1;1;1;1;1;1;1;1;1;1;1;1;1;1;1;1;1;1;1;1;1;1;1;1;1;1;1;1;1;1;1;1;1;1;1;1;1;1;1;1;1;1;1;1;1;1;1;1;1;1;1;1;1;1;1;1;1;1;1;1;1;1;1;1;1;1;1;1;1;1;1;1;1;1;1;1;1;1;1;1;1;1;1;1;1;1;1;1;1;1;1;1;1;1;1;1;1;1;1;1;1;1;1;1;1;1;1;1;1;1;1;1;1;1;1;1;1	923928;925150;925738;925741;925741;925741;925741;925741;925741;925741;925741;925922;925922;925922;925922;925922;925922;925922;925922;925922;925922;925922;930155;930155;930155;930155;930155;930155;930155;930155;930155;930155;930155;930312;931039;931039;931039;931039;931039;931039;931039;931039;931039;931039;931039;935772;935772;935772;935772;935772;935772;935772;935772;935772;935772;935772;939040;…	924948;925189;925800;925800;925800;925800;925800;925800;925800;925800;925800;926013;926013;926013;926013;926013;926013;926013;926013;926013;926013;926013;930336;930336;930336;930336;930336;930336;930336;930336;930336;930336;930336;930336;931089;931089;931089;931089;931089;931089;931089;931089;931089;931089;931089;935896;935896;935896;935896;935896;935805;935896;935896;935793;935896;935896;939129;…	+;+;+;+;+;+;+;+;+;+;+;+;+;+;+;+;+;+;+;+;+;+;+;+;+;+;+;+;+;+;+;+;+;+;+;+;+;+;+;+;+;+;+;+;+;+;+;+;+;+;+;+;+;+;+;+;+;+;+;+;+;+;+;+;+;+;+;+;+;+;+;+;+;+;+;+;+;+;+;+;+;+;+;+;+;+;+;+;+;+;+;+;+;+;+;+;+;+;+;+;+;+;+;+;+;+;+;+;+;+;+;+;+;+;+;+;+;+;+;+;+;+;+;+;+;+;+;+;+;+;+;+;+;+;+;+;+;+;+;+;+;+;+;+;+;+;+;+;+;+;+;+;+	4166	7.96734	7.01375	8.10909	6.96505	7.86133	8.05449
NOC2L	1;1;1;1;1;1;1;1;1;1;1;1;1;1;1;1;1;1;1;1;1;1;1;1;1;1;1;1;1;1;1;1;1;1;1;1;1;1;1;1;1;1;1;1;1;1;1;1;1;1;1;1	944204;944204;944205;945042;945042;945057;945319;945518;945518;945518;945518;946173;946173;946173;946402;946402;946402;948131;948131;948490;948490;951127;951127;952000;952000;952412;952412;953175;953175;953782;953782;954004;954004;954426;955923;955923;955923;956095;956095;956095;956894;956894;956894;957099;957099;957099;958246;958929;958929;959215;959215;959215	944800;944800;944800;945146;945146;945146;945422;945562;945653;945653;945653;946286;946286;946286;946545;947060;946545;948232;948232;948603;948603;951238;951238;952139;952139;952600;952600;953288;953288;953892;953892;954523;954082;954523;956013;956013;956013;956215;956215;956215;957025;957025;957025;957273;958458;957273;959081;959081;959081;959256;959309;959290	-;-;-;-;-;-;-;-;-;-;-;-;-;-;-;-;-;-;-;-;-;-;-;-;-;-;-;-;-;-;-;-;-;-;-;-;-;-;-;-;-;-;-;-;-;-;-;-;-;-;-;-	5539	64.2014	65.3649	68.1265	67.3203	65.4893	64.6159
KLHL17	1;1;1;1;1;1;1;1;1;1;1;1;1;1;1;1;1;1;1;1;1;1;1;1;1;1;1;1;1;1;1	960587;960639;961293;961449;961629;961826;961826;962082;962355;962704;962704;962727;963032;963109;963109;963337;963337;963337;963552;963920;963920;963920;964107;964107;964107;964107;964349;964349;964349;964963;964963	960800;960699;961552;961750;961750;962478;962047;962471;962471;962917;962917;962917;963253;963253;963253;963504;963504;963504;964008;964008;964008;964008;964167;964164;964167;964180;964530;964530;964530;965602;965715	+;+;+;+;+;+;+;+;+;+;+;+;+;+;+;+;+;+;+;+;+;+;+;+;+;+;+;+;+;+;+	3395	0.589095	0.504199	0.451277	0.529947	0.407768	0.498717
PLEKHN1	1;1;1;1;1;1;1;1;1;1;1;1;1;1;1;1;1;1;1;1;1;1;1;1;1;1;1;1;1;1;1;1;1;1;1;1;1;1;1;1;1;1;1;1;1;1;1;1;1;1;1;1;1;1	966497;966502;966502;966704;966704;966704;970277;970277;970277;970521;970521;970521;970686;970686;970686;970875;970879;970879;971077;971077;971077;971113;971324;971324;971324;971324;972075;972075;972075;972288;972288;972288;972861;972861;972861;973186;973186;973500;973500;973500;973512;973833;973833;973833;973833;974316;974316;974316;974316;974442;974442;974442;974442;975712	966614;966614;966614;966803;966803;966803;970423;970423;970423;970601;970601;970601;970758;971006;970758;971006;971006;971006;971208;971208;971208;971208;971523;971404;971404;971404;972150;972150;972150;972424;972424;972424;973010;973010;973010;973326;973326;973640;973640;973640;973640;974051;974051;974051;974051;974364;974364;974364;974364;974588;975008;975008;975108;975865	+;+;+;+;+;+;+;+;+;+;+;+;+;+;+;+;+;+;+;+;+;+;+;+;+;+;+;+;+;+;+;+;+;+;+;+;+;+;+;+;+;+;+;+;+;+;+;+;+;+;+;+;+;+	2833	4.94171	4.41221	4.47511	4.95899	3.78362	4.3058
PERM1	1;1;1;1;1;1;1;1;1;1	975204;975205;975205;976499;976499;976499;978881;978881;981137;982065	976269;976269;976269;976641;976624;976624;981029;980657;981173;982093	-;-;-;-;-;-;-;-;-;-	3424	0.572873	0.639444	0.883723	0.693158	0.508281	0.696785
RP11-54O7.17	1	995966	998051	-	2086	0.110626	0	0.110169	0.091755	0.0568842	0
HES4	1;1;1;1;1;1;1;1;1;1;1;1	998962;998964;998966;998970;999526;999526;999526;999526;999692;999692;999866;999866	999432;999432;999432;999432;1000096;999613;999613;999613;999787;1000172;999981;1000111	-;-;-;-;-;-;-;-;-;-;-;-	1118	3.16496	1.92276	1.57594	3.66367	3.25485	3.75168
ISG15	1;1;1;1;1;1;1;1	1001138;1001145;1008194;1008194;1013423;1013984;1013984;1013984	1001281;1001263;1008279;1008279;1013576;1014435;1014540;1014541	+;+;+;+;+;+;+;+	942	74.6767	65.84	67.0897	66.1573	63.4872	67.729
RP11-54O7.10	1	1008076	1008229	-	154	3.49647	5.94539	5.22302	8.70004	6.42102	2.74861
RP11-54O7.11	1;1	1011997;1012917	1012190;1013193	-;-	471	0.408292	0.338075	0.162642	0.406371	0.167955	0.735297
AGRN	1;1;1;1;1;1;1;1;1;1;1;1;1;1;1;1;1;1;1;1;1;1;1;1;1;1;1;1;1;1;1;1;1;1;1;1;1;1;1;1;1;1;1;1;1;1;1;1;1;1;1;1;1;1;1;1;1;1;1;1;1;1;1;1;1;1;1;1;1;1;1;1;1;1;1;1;1;1;1;1;1;1;1;1;1;1;1;1;1;1;1;1;1;1;1;1;1;1;1;1;1;1;1;1	1020123;1020123;1022201;1022201;1034106;1034867;1035277;1035277;1035277;1040665;1040665;1040665;1040665;1041173;1041173;1041173;1041478;1041478;1041956;1041956;1043239;1043239;1043538;1043538;1043823;1043823;1044109;1044109;1044334;1044334;1045161;1045161;1045359;1045359;1045399;1045733;1045733;1045733;1045964;1045964;1045964;1046160;1046160;1046160;1046397;1046397;1046820;1046820;1047201;1047327…	1020373;1020373;1022462;1022462;1034703;1035324;1035324;1035324;1035324;1040880;1040725;1040880;1040880;1041397;1041397;1041397;1041702;1041702;1042162;1042162;1043457;1043457;1043732;1043732;1044023;1044023;1044257;1044257;1044439;1044439;1045277;1045277;1045523;1045523;1045523;1045876;1045876;1045876;1046088;1046088;1046088;1046349;1046265;1046265;1046735;1046735;1046957;1046957;1047454;1047454…	+;+;+;+;+;+;+;+;+;+;+;+;+;+;+;+;+;+;+;+;+;+;+;+;+;+;+;+;+;+;+;+;+;+;+;+;+;+;+;+;+;+;+;+;+;+;+;+;+;+;+;+;+;+;+;+;+;+;+;+;+;+;+;+;+;+;+;+;+;+;+;+;+;+;+;+;+;+;+;+;+;+;+;+;+;+;+;+;+;+;+;+;+;+;+;+;+;+;+;+;+;+;+;+	10758	33.0091	31.3789	29.2517	31.4554	29.8214	28.5403
RP11-54O7.14	1;1	1055033;1055898	1055215;1056116	+;+	402	20.57	24.0632	22.0094	21.7112	19.58	20.3889
RP11-465B22.3	1;1;1;1;1;1;1;1;1;1;1;1;1;1;1;1;1;1;1;1;1;1;1	1059734;1060280;1061020;1063079;1063079;1063079;1063079;1063480;1064210;1064490;1064495;1064518;1065352;1065830;1065830;1065830;1065830;1065949;1066587;1067566;1067869;1068577;1069208	1059846;1060393;1061117;1063201;1063201;1063201;1063201;1063566;1064401;1064589;1064589;1064589;1065475;1066274;1066005;1066456;1066456;1066441;1066667;1067646;1068003;1068724;1069355	+;+;+;+;+;+;+;+;+;+;+;+;+;+;+;+;+;+;+;+;+;+;+	2171	4.65927	4.85914	5.57507	4.70788	5.70255	6.8595
RP11-54O7.18	1;1	1062208;1063061	1062808;1063288	-;-	829	1.11347	1.15247	1.15507	0.738822	1.00196	1.16045
RNF223	1;1	1070966;1074016	1072575;1074307	-;-	1902	0.202214	0.293016	0.201378	0.140884	0.124774	0.242779
C1orf159	1;1;1;1;1;1;1;1;1;1;1;1;1;1;1;1;1;1;1;1;1;1;1;1;1;1;1;1;1;1;1;1;1;1;1;1;1;1;1;1;1;1;1;1;1;1;1;1;1;1;1;1;1;1;1;1;1;1;1;1;1;1;1;1;1;1;1;1;1;1;1;1;1;1;1;1;1;1;1;1;1;1;1;1;1;1;1;1;1;1;1;1;1;1;1;1;1;1;1;1;1;1;1;1;1;1;1;1;1;1;1;1;1;1;1;1;1;1;1;1;1;1;1;1;1;1;1;1;1;1;1;1;1;1;1;1;1;1;1;1;1;1;1;1;1;1	1081818;1081823;1081823;1081823;1081825;1081825;1081825;1082146;1082235;1082604;1082700;1082916;1083915;1083915;1083915;1083915;1083915;1083915;1083915;1083926;1084353;1084353;1084353;1084353;1084353;1084353;1084353;1084481;1084481;1084481;1084481;1084481;1084481;1084481;1084481;1084481;1085251;1085878;1085878;1085878;1085878;1085878;1085878;1085878;1085878;1085878;1085878;1085878;1087139;1087139…	1082987;1082987;1082987;1082987;1082987;1082987;1084506;1082253;1082987;1082987;1082987;1082987;1084011;1084072;1084383;1084086;1084383;1084086;1084383;1084086;1084383;1084383;1084383;1084383;1084383;1084383;1084506;1084506;1084506;1084506;1084506;1084506;1084506;1084506;1084506;1084506;1085310;1086012;1086012;1086012;1086012;1086012;1086012;1086012;1086012;1086012;1086012;1086012;1087204;1087204…	-;-;-;-;-;-;-;-;-;-;-;-;-;-;-;-;-;-;-;-;-;-;-;-;-;-;-;-;-;-;-;-;-;-;-;-;-;-;-;-;-;-;-;-;-;-;-;-;-;-;-;-;-;-;-;-;-;-;-;-;-;-;-;-;-;-;-;-;-;-;-;-;-;-;-;-;-;-;-;-;-;-;-;-;-;-;-;-;-;-;-;-;-;-;-;-;-;-;-;-;-;-;-;-;-;-;-;-;-;-;-;-;-;-;-;-;-;-;-;-;-;-;-;-;-;-;-;-;-;-;-;-;-;-;-;-;-;-;-;-;-;-;-;-;-;-	6322	0.815215	0.906737	0.805786	0.756885	0.932216	0.748672
MIR429	1	1169005	1169087	+	83	0	0	0	0	0	0.463621
RP11-465B22.8	1	1169357	1170343	+	987	0.389677	0.120998	0.465679	0.387844	0.200372	0.116962
TTLL10-AS1	1;1	1173056;1179365	1176396;1179555	-;-	3532	0.0108893	0	0	0.0216762	0	0.0326845
TTLL10	1;1;1;1;1;1;1;1;1;1;1;1;1;1;1;1;1;1;1;1;1;1;1;1;1;1;1;1;1;1;1;1;1;1;1;1;1;1;1;1;1;1;1;1;1;1;1;1;1;1;1;1;1;1;1	1173884;1173903;1173906;1174266;1174285;1174424;1174424;1174521;1179189;1179189;1179657;1179657;1179697;1180034;1180034;1180034;1180483;1180483;1180483;1180484;1180537;1180731;1180731;1180731;1180731;1181741;1181741;1181741;1181741;1182361;1182361;1182361;1182361;1182876;1182876;1182876;1182876;1183920;1183920;1183920;1183920;1184969;1184969;1184969;1185036;1196386;1196600;1196600;1196600;1197093…	1173926;1173926;1173926;1174321;1174321;1174489;1174489;1175034;1179333;1179333;1179737;1179737;1179853;1180340;1180340;1180340;1180601;1180601;1180601;1180860;1180601;1180884;1180860;1180860;1180860;1181815;1181815;1181815;1181815;1182446;1182446;1182446;1182446;1183047;1183047;1183047;1183047;1183927;1184091;1184091;1184091;1185864;1185109;1185109;1185109;1196488;1196716;1196716;1196716;1197186…	+;+;+;+;+;+;+;+;+;+;+;+;+;+;+;+;+;+;+;+;+;+;+;+;+;+;+;+;+;+;+;+;+;+;+;+;+;+;+;+;+;+;+;+;+;+;+;+;+;+;+;+;+;+;+	3943	0.00975428	0	0	0.0388336	0.0100313	0.0390368
TNFRSF18	1;1;1;1;1;1;1;1;1;1;1;1;1;1;1;1;1;1	1203508;1203511;1203844;1203844;1204034;1204034;1204055;1204399;1204399;1204399;1204399;1205370;1205370;1205370;1205370;1206385;1206385;1206385	1203960;1203968;1203968;1203968;1204236;1204236;1204236;1204486;1204486;1204486;1204486;1205680;1205492;1205492;1205492;1206571;1206691;1206571	-;-;-;-;-;-;-;-;-;-;-;-;-;-;-;-;-;-	1370	0.252664	0.232457	0.223662	0.139709	0.115485	0.14044
TNFRSF4	1;1;1;1;1;1;1;1;1;1;1;1;1;1;1;1	1211326;1211340;1211704;1211942;1211942;1212019;1212638;1212638;1212638;1212992;1212992;1212992;1213395;1213663;1213983;1213983	1211625;1211832;1211832;1212138;1212138;1212138;1212704;1212704;1212704;1213093;1213785;1213093;1213498;1213785;1214138;1214132	-;-;-;-;-;-;-;-;-;-;-;-;-;-;-;-	1721	0	0	0	0	0	0.0223594
SDF4	1;1;1;1;1;1;1;1;1;1;1;1;1;1;1;1;1;1;1;1;1;1;1;1;1;1;1;1;1;1;1;1;1;1	1216908;1216931;1216931;1216932;1216934;1218458;1218458;1218458;1218458;1218458;1218523;1218769;1218769;1218769;1218769;1218769;1223244;1223244;1223244;1223244;1223832;1223832;1223832;1223832;1227272;1228468;1228468;1228468;1228468;1228468;1231892;1231892;1231892;1231892	1217688;1217804;1217804;1217688;1217688;1220293;1218633;1218633;1218633;1218633;1218633;1219005;1221351;1218927;1218943;1218927;1223357;1223357;1223357;1223357;1223968;1223968;1223968;1223968;1227319;1228946;1228596;1228946;1228946;1228946;1231968;1232031;1232031;1232001	-;-;-;-;-;-;-;-;-;-;-;-;-;-;-;-;-;-;-;-;-;-;-;-;-;-;-;-;-;-;-;-;-;-	4709	70.6169	69.5229	68.503	68.1061	66.8941	69.2633
B3GALT6	1	1232265	1235041	+	2777	2.71458	2.92434	3.44816	3.44618	3.30443	3.54736
FAM132A	1;1;1;1;1;1;1;1;1;1;1;1;1;1;1;1;1;1	1242446;1242449;1242453;1242835;1242835;1242835;1243062;1243062;1243266;1243444;1243954;1243954;1243981;1244191;1244381;1244381;1244381;1246514	1242646;1242646;1242646;1243158;1242913;1242913;1243463;1243152;1243552;1243552;1244105;1244275;1244275;1244275;1244418;1244724;1244497;1246722	-;-;-;-;-;-;-;-;-;-;-;-;-;-;-;-;-;-	1794	0.107194	0.0887587	0.0213501	0.0640137	0.110238	0.0643487
RP5-902P8.12	1	1249777	1251334	-	1558	0	0.0511018	0.0245842	0.147421	0	0
UBE2J2	1;1;1;1;1;1;1;1;1;1;1;1;1;1;1;1;1;1;1;1;1;1;1;1;1;1;1;1;1;1;1;1;1;1;1;1;1;1;1;1;1;1;1;1;1;1;1;1;1;1;1;1;1;1;1;1;1;1;1;1;1;1;1;1;1;1;1;1;1;1;1;1;1;1;1;1;1;1;1;1;1;1;1;1;1;1;1;1;1;1;1;1;1;1;1;1;1;1;1;1;1;1;1;1;1;1;1;1;1;1;1;1	1253909;1253914;1254470;1254985;1255048;1255164;1255178;1255264;1255268;1255395;1255439;1256045;1256045;1256045;1256045;1256045;1256045;1256045;1256045;1256045;1256045;1256045;1256049;1256992;1256992;1256992;1256992;1256992;1256992;1256992;1256992;1256992;1256992;1256992;1256992;1257011;1257049;1257122;1257208;1257208;1257208;1257208;1257208;1257208;1257208;1257208;1257208;1257208;1257208;1257208…	1255487;1255487;1255487;1255487;1255487;1255487;1255487;1255487;1255487;1255487;1255487;1256125;1256125;1256335;1256125;1256125;1256125;1256125;1256125;1256125;1256125;1256125;1256125;1257130;1257130;1257130;1257130;1257130;1257130;1257130;1257130;1257130;1257130;1257130;1257130;1257130;1257130;1257130;1257310;1257310;1257310;1257310;1257310;1257310;1257310;1257310;1257310;1257310;1257310;1257310…	-;-;-;-;-;-;-;-;-;-;-;-;-;-;-;-;-;-;-;-;-;-;-;-;-;-;-;-;-;-;-;-;-;-;-;-;-;-;-;-;-;-;-;-;-;-;-;-;-;-;-;-;-;-;-;-;-;-;-;-;-;-;-;-;-;-;-;-;-;-;-;-;-;-;-;-;-;-;-;-;-;-;-;-;-;-;-;-;-;-;-;-;-;-;-;-;-;-;-;-;-;-;-;-;-;-;-;-;-;-;-;-	4712	10.5866	11.3798	11.8353	11.8204	11.9953	13.2951
RP5-902P8.10	1;1;1;1;1	1275223;1275237;1279068;1279068;1280311	1275299;1275299;1279393;1279148;1280420	+;+;+;+;+	513	0.224919	0	0	0	0	0.150022
SCNN1D	1;1;1;1;1;1;1;1;1;1;1;1;1;1;1;1;1;1;1;1;1;1;1;1;1;1;1;1;1;1;1;1;1;1;1;1;1;1;1;1;1;1;1;1;1;1;1;1;1;1;1;1;1;1;1;1;1;1;1;1;1;1;1;1;1;1;1;1;1;1;1;1;1;1;1;1;1;1;1;1;1;1;1;1;1;1;1;1;1;1;1;1;1;1;1;1;1;1;1;1;1;1;1;1;1;1;1;1;1;1;1;1;1	1280436;1280472;1280588;1281178;1281224;1281226;1281226;1281411;1281411;1281411;1281411;1281925;1282109;1282117;1282164;1282242;1282242;1282242;1282242;1282242;1282276;1283978;1283978;1283978;1283978;1283978;1283978;1283978;1283978;1285571;1285571;1285571;1285571;1285926;1285926;1285926;1285926;1285926;1285926;1285926;1286768;1286768;1286768;1286768;1286768;1286768;1287109;1287109;1287109;1287109…	1280666;1280666;1281610;1281297;1281297;1281297;1281297;1281610;1281610;1281610;1281610;1282010;1282315;1282319;1282187;1282315;1282315;1282315;1282315;1282315;1282315;1284090;1284090;1284090;1284090;1284090;1284090;1284090;1284090;1285597;1285664;1285664;1285664;1286168;1286278;1286278;1286278;1286278;1286278;1286278;1286975;1286975;1286975;1286975;1286975;1286975;1287299;1287299;1287299;1287299…	+;+;+;+;+;+;+;+;+;+;+;+;+;+;+;+;+;+;+;+;+;+;+;+;+;+;+;+;+;+;+;+;+;+;+;+;+;+;+;+;+;+;+;+;+;+;+;+;+;+;+;+;+;+;+;+;+;+;+;+;+;+;+;+;+;+;+;+;+;+;+;+;+;+;+;+;+;+;+;+;+;+;+;+;+;+;+;+;+;+;+;+;+;+;+;+;+;+;+;+;+;+;+;+;+;+;+;+;+;+;+;+;+	4025	0.0668889	0.0296708	0.0761284	0.047553	0.0196539	0.114725
ACAP3	1;1;1;1;1;1;1;1;1;1;1;1;1;1;1;1;1;1;1;1;1;1;1;1;1;1;1;1;1;1;1;1;1;1;1;1;1;1;1;1;1;1;1;1;1;1;1;1;1;1;1;1;1;1;1;1;1;1;1;1;1;1;1;1;1;1;1;1;1;1;1;1;1;1;1;1;1;1;1;1;1;1;1;1;1;1;1;1;1;1;1;1;1;1;1;1;1;1;1;1;1;1;1;1;1;1;1;1;1;1;1;1;1;1;1;1;1;1;1;1;1;1;1;1	1292376;1292390;1292870;1293564;1293823;1293823;1293823;1293823;1294090;1294090;1294090;1294090;1294402;1294402;1294402;1294402;1294499;1294718;1294718;1294718;1295447;1295447;1295447;1295447;1295736;1295736;1295736;1295736;1296015;1296015;1296015;1296015;1296211;1296211;1296211;1296211;1296425;1296425;1296425;1296425;1296436;1296466;1297822;1297822;1297822;1297822;1297822;1297822;1297837;1298013…	1293708;1293708;1293708;1293708;1293933;1293933;1293933;1293933;1294199;1294199;1294199;1294199;1294628;1294628;1294628;1294628;1294628;1295008;1294816;1294816;1295554;1295554;1295554;1295554;1295938;1295938;1295938;1295938;1296109;1296109;1296109;1296109;1296280;1296280;1296280;1296280;1296633;1296633;1296633;1296633;1296633;1296633;1297933;1297933;1297933;1297933;1297933;1297933;1297933;1298241…	-;-;-;-;-;-;-;-;-;-;-;-;-;-;-;-;-;-;-;-;-;-;-;-;-;-;-;-;-;-;-;-;-;-;-;-;-;-;-;-;-;-;-;-;-;-;-;-;-;-;-;-;-;-;-;-;-;-;-;-;-;-;-;-;-;-;-;-;-;-;-;-;-;-;-;-;-;-;-;-;-;-;-;-;-;-;-;-;-;-;-;-;-;-;-;-;-;-;-;-;-;-;-;-;-;-;-;-;-;-;-;-;-;-;-;-;-;-;-;-;-;-;-;-	8809	1.14392	1.18399	1.01745	1.31671	1.29316	1.34107
PUSL1	1;1;1;1;1;1;1;1;1;1;1;1;1;1;1;1;1;1;1;1;1;1;1;1;1;1	1308567;1308611;1308788;1308821;1308915;1309086;1309086;1309086;1309086;1309235;1309454;1309454;1309454;1309454;1309681;1309681;1309706;1310036;1310634;1310634;1310634;1310909;1310909;1310909;1311330;1311330	1308720;1308720;1308972;1308972;1308972;1309840;1309273;1309273;1309273;1309273;1309814;1309603;1309603;1309603;1309851;1309851;1309851;1311071;1310688;1310688;1310688;1311069;1311028;1311071;1311676;1311677	+;+;+;+;+;+;+;+;+;+;+;+;+;+;+;+;+;+;+;+;+;+;+;+;+;+	2489	1.86975	2.07918	2.07746	2.26082	1.84339	2.45818
CPSF3L	1;1;1;1;1;1;1;1;1;1;1;1;1;1;1;1;1;1;1;1;1;1;1;1;1;1;1;1;1;1;1;1;1;1;1;1;1;1;1;1;1;1;1;1;1;1;1;1;1;1;1;1;1;1;1;1;1;1;1;1;1;1;1;1;1;1;1;1;1;1;1;1;1;1;1;1;1;1;1;1;1;1;1;1;1;1;1;1;1;1;1;1;1;1;1;1;1;1;1;1;1;1;1;1;1;1;1;1;1;1;1;1;1;1;1;1;1;1;1;1;1;1;1;1;1;1;1;1;1;1;1;1;1;1;1;1;1;1;1;1;1;1;1;1;1;1;1;1;1;1;1;1;1;1;1;1;1;1;1;1;1;1;1;1;1;1;1;1;1;1;1;1;1;1;1;1;1;1;1;1;1;1;1;1;1;1;1;1;1;1;1;1;1;1;1;1;1;1;1;1…	1311585;1311585;1311585;1311585;1311585;1311597;1311598;1311600;1311601;1311602;1311606;1311606;1311606;1311606;1311627;1311819;1311823;1312018;1312018;1312018;1312018;1312018;1312018;1312018;1312018;1312018;1312018;1312018;1312018;1312018;1312018;1312018;1312018;1312018;1312080;1312226;1312226;1312226;1312226;1312226;1312226;1312226;1312226;1312226;1312226;1312226;1312226;1312226;1312226;1312226…	1311924;1311924;1311924;1311924;1311924;1311924;1311924;1311924;1311924;1311924;1311924;1311924;1311924;1311924;1311924;1311924;1311924;1312147;1312147;1312147;1312147;1312147;1312147;1312147;1312147;1312147;1312147;1312147;1312147;1312147;1312147;1312147;1312147;1312147;1312147;1312501;1312368;1312368;1312368;1312368;1312368;1312368;1312501;1312368;1312368;1312700;1312368;1312368;1312356;1312368…	-;-;-;-;-;-;-;-;-;-;-;-;-;-;-;-;-;-;-;-;-;-;-;-;-;-;-;-;-;-;-;-;-;-;-;-;-;-;-;-;-;-;-;-;-;-;-;-;-;-;-;-;-;-;-;-;-;-;-;-;-;-;-;-;-;-;-;-;-;-;-;-;-;-;-;-;-;-;-;-;-;-;-;-;-;-;-;-;-;-;-;-;-;-;-;-;-;-;-;-;-;-;-;-;-;-;-;-;-;-;-;-;-;-;-;-;-;-;-;-;-;-;-;-;-;-;-;-;-;-;-;-;-;-;-;-;-;-;-;-;-;-;-;-;-;-;-;-;-;-;-;-;-;-;-;-;-;-;-;-;-;-;-;-;-;-;-;-;-;-;-;-;-;-;-;-;-;-;-;-;-;-;-;-;-;-;-;-;-;-;-;-;-;-;-;-;-;-;-;-…	8220	5.46504	5.50633	5.55893	5.93296	5.26418	5.66441
RP5-890O3.9	1;1	1317581;1318623	1317899;1318689	-;-	386	1.9928	1.65008	2.08379	2.47929	5.02104	2.49226
CPTP	1;1;1;1;1;1;1;1	1324756;1324767;1325241;1326836;1326836;1327241;1327241;1327241	1325102;1325102;1325595;1327032;1327032;1327994;1328897;1327471	+;+;+;+;+;+;+;+	2556	5.14621	4.43872	4.61543	4.83744	4.45673	4.35089
TAS1R3	1;1;1;1;1;1	1331314;1331638;1332024;1332921;1333259;1333506	1331536;1331938;1332806;1333124;1333379;1335306	+;+;+;+;+;+	3433	0.0784235	0.0115958	0.0892563	0.033452	0.0345647	0.022418
DVL1	1;1;1;1;1;1;1;1;1;1;1;1;1;1;1;1;1;1;1;1;1;1;1;1;1;1;1;1;1;1;1;1;1;1;1;1;1;1;1;1;1;1;1;1;1;1;1;1;1;1;1;1;1;1;1;1;1;1;1;1;1;1;1;1;1;1	1335276;1335276;1335279;1336412;1337018;1337023;1337977;1337977;1337977;1337977;1337977;1338269;1338269;1338269;1338269;1338269;1338334;1338522;1338522;1338522;1338522;1338522;1339287;1339287;1339287;1339362;1339362;1339492;1339582;1339582;1339582;1339650;1339736;1339736;1339736;1339736;1340038;1340038;1340038;1340038;1340038;1340247;1340247;1340247;1340410;1340410;1340459;1341667;1341667;1341667…	1336515;1336515;1336515;1336515;1337055;1337055;1338183;1338183;1338183;1338183;1338183;1338436;1338436;1338372;1338436;1338436;1338436;1338653;1338653;1338653;1338653;1338653;1339649;1339422;1339439;1339439;1339439;1339812;1339649;1339649;1339649;1339708;1339812;1339812;1339812;1339812;1340190;1340177;1340052;1340177;1340177;1340365;1340316;1340316;1340503;1340503;1340503;1341805;1341805;1341805…	-;-;-;-;-;-;-;-;-;-;-;-;-;-;-;-;-;-;-;-;-;-;-;-;-;-;-;-;-;-;-;-;-;-;-;-;-;-;-;-;-;-;-;-;-;-;-;-;-;-;-;-;-;-;-;-;-;-;-;-;-;-;-;-;-;-	3814	9.48923	8.91355	10.3237	8.62157	8.81502	8.98955
MXRA8	1;1;1;1;1;1;1;1;1;1;1;1;1;1;1;1;1;1;1;1;1;1;1;1;1;1;1;1;1;1;1;1;1;1;1;1;1;1;1;1;1;1;1;1;1;1;1;1;1;1;1;1;1;1;1;1;1;1;1	1352689;1352689;1352691;1352692;1352692;1353192;1353215;1353439;1353848;1353848;1353848;1353848;1353848;1353848;1354030;1354030;1354030;1354030;1354030;1354030;1354030;1354030;1354193;1354193;1354193;1354193;1354193;1354193;1354193;1354193;1354354;1354354;1354354;1354354;1354354;1354682;1354682;1354682;1354682;1354682;1355004;1355083;1355244;1355244;1355244;1355244;1355244;1355450;1355450;1355450…	1353629;1353629;1353629;1353629;1353332;1353928;1353928;1353629;1353928;1353928;1353946;1353928;1353928;1353928;1354106;1354106;1354106;1354106;1354106;1354106;1354106;1354106;1354247;1354509;1354232;1354232;1354232;1354232;1354232;1354264;1354474;1354509;1354509;1354509;1354509;1355016;1355152;1355152;1355152;1355152;1355345;1355152;1355512;1355345;1355345;1355345;1355345;1355512;1355752;1355752…	-;-;-;-;-;-;-;-;-;-;-;-;-;-;-;-;-;-;-;-;-;-;-;-;-;-;-;-;-;-;-;-;-;-;-;-;-;-;-;-;-;-;-;-;-;-;-;-;-;-;-;-;-;-;-;-;-;-;-	3622	0.499082	0.4726	0.222072	0.317064	0.32761	0.467461
AURKAIP1	1;1;1;1;1;1;1;1;1;1;1;1;1;1;1;1;1;1;1	1373730;1373730;1373732;1373737;1374000;1374000;1374000;1374000;1374244;1374438;1374705;1374705;1374705;1374705;1374705;1374997;1374997;1375075;1375154	1373902;1373902;1373902;1373902;1374445;1374445;1374445;1374445;1374790;1374590;1375159;1374790;1374790;1374790;1375157;1375173;1375144;1375169;1375495	-;-;-;-;-;-;-;-;-;-;-;-;-;-;-;-;-;-;-	1669	53.3017	52.9982	62.3987	58.4409	58.2283	59.1849
CCNL2	1;1;1;1;1;1;1;1;1;1;1;1;1;1;1;1;1;1;1;1;1;1;1;1;1;1;1;1;1;1;1;1;1;1;1;1;1;1;1;1;1;1;1;1;1;1;1;1;1;1;1;1;1;1;1;1;1;1;1;1;1;1;1;1;1;1;1;1;1;1;1;1;1;1;1;1;1;1;1;1;1;1;1;1;1;1;1;1;1;1;1;1;1;1;1;1;1;1;1;1;1;1;1;1;1;1;1;1;1;1;1;1;1;1;1;1;1;1;1;1;1;1;1;1;1;1;1;1;1;1;1;1;1;1;1;1;1;1;1;1;1;1	1385711;1386482;1386495;1386495;1386499;1386502;1386503;1386708;1386713;1387122;1387232;1387543;1387777;1387777;1387777;1387777;1387777;1387777;1387777;1387777;1387777;1387777;1387777;1387777;1387954;1387954;1387954;1387954;1387954;1387954;1387954;1387954;1387954;1387954;1387954;1387954;1388023;1388492;1388492;1388492;1388626;1388626;1388626;1388626;1388626;1388816;1388950;1388950;1389346;1390230…	1387582;1387582;1387582;1387582;1387582;1387582;1387582;1387582;1387582;1387582;1387582;1387582;1387869;1387869;1387869;1387869;1387869;1387869;1387869;1387869;1387869;1387869;1387869;1387869;1388065;1388065;1388065;1388065;1388065;1388065;1388065;1388065;1388065;1388713;1388065;1388065;1388065;1388510;1388510;1388510;1388743;1388743;1388743;1388743;1388743;1388830;1389047;1389047;1389473;1390371…	-;-;-;-;-;-;-;-;-;-;-;-;-;-;-;-;-;-;-;-;-;-;-;-;-;-;-;-;-;-;-;-;-;-;-;-;-;-;-;-;-;-;-;-;-;-;-;-;-;-;-;-;-;-;-;-;-;-;-;-;-;-;-;-;-;-;-;-;-;-;-;-;-;-;-;-;-;-;-;-;-;-;-;-;-;-;-;-;-;-;-;-;-;-;-;-;-;-;-;-;-;-;-;-;-;-;-;-;-;-;-;-;-;-;-;-;-;-;-;-;-;-;-;-;-;-;-;-;-;-;-;-;-;-;-;-;-;-;-;-;-;-	6850	2.09992	2.15023	2.89083	2.688	2.45405	2.99418
RP4-758J18.2	1;1;1;1;1;1;1;1;1;1;1;1;1;1;1;1;1;1	1399522;1399527;1399530;1399552;1399562;1399572;1399806;1399981;1400158;1400158;1400158;1400158;1400419;1400605;1400605;1400605;1400605;1401243	1399689;1399685;1400303;1399685;1399689;1399689;1402033;1400303;1400544;1400608;1400303;1400303;1400472;1402006;1402046;1402026;1401087;1402046	+;+;+;+;+;+;+;+;+;+;+;+;+;+;+;+;+;+	2525	6.56505	6.63734	8.06999	6.32192	7.08047	7.33035
MRPL20	1;1;1;1;1;1;1;1;1;1;1;1;1;1;1;1;1;1;1	1401908;1401913;1401913;1402182;1405109;1405809;1405809;1405809;1405809;1406226;1406249;1406909;1406909;1406909;1406909;1407131;1407131;1407131;1407131	1402256;1402256;1402256;1402601;1405886;1407019;1405886;1405886;1405886;1406307;1406346;1407019;1407019;1406998;1407019;1407235;1407290;1407268;1407313	-;-;-;-;-;-;-;-;-;-;-;-;-;-;-;-;-;-;-	2788	15.3127	16.5487	19.1236	19.2774	19.3086	18.8538
RN7SL657P	1	1405460	1405752	-	293	0.131267	0	0.522896	0.261298	0.134995	0.131333
RP4-758J18.13	1	1409096	1410618	+	1523	0.404057	0.339795	0.377237	0.201078	0.233737	0.151598
ANKRD65	1;1;1;1;1;1;1;1;1;1;1;1;1;1;1	1418420;1418420;1418422;1418880;1419138;1420052;1420052;1420797;1420797;1420797;1420797;1420816;1421133;1421133;1421133	1419549;1419549;1419549;1419549;1419549;1420592;1420592;1421260;1421091;1421005;1421005;1421005;1421444;1421444;1421769	-;-;-;-;-;-;-;-;-;-;-;-;-;-;-	2644	0.276385	0.180673	0.0434593	0.318519	0.299194	0.174647
RP4-758J18.7	1;1	1420245;1422469	1420564;1422691	+;+	543	0.141662	0.219935	0.211614	0.211493	0	0.2126
RP4-758J18.10	1;1;1;1;1;1;1;1	1430539;1430550;1430550;1430664;1431805;1434178;1434178;1434188	1430662;1430954;1430662;1430954;1431843;1434520;1434488;1434573	-;-;-;-;-;-;-;-	851	0.135586	0	0.27005	0.0449826	0.0464789	0
VWA1	1;1;1;1;1;1;1;1;1;1	1434861;1435523;1435671;1435735;1436807;1436927;1436927;1437322;1439081;1439081	1435146;1435821;1435821;1435821;1437177;1437484;1437459;1437484;1442882;1440765	+;+;+;+;+;+;+;+;+;+	5065	1.96672	1.77624	1.98127	1.67027	1.43689	1.38272
ATAD3C	1;1;1;1;1;1;1;1;1;1;1;1;1;1;1;1;1;1;1;1	1449689;1449914;1450681;1452046;1452046;1452365;1452365;1454345;1455460;1455460;1455791;1455791;1456225;1457129;1459161;1460750;1462483;1462600;1468384;1468384	1450758;1450041;1450758;1452122;1452122;1452434;1452434;1454500;1455519;1455519;1455902;1455916;1456349;1457180;1459231;1460917;1462708;1462708;1468663;1470158	+;+;+;+;+;+;+;+;+;+;+;+;+;+;+;+;+;+;+;+	3976	0.309546	0.240291	0.211933	0.336974	0.238754	0.367772
ATAD3B	1;1;1;1;1;1;1;1;1;1;1;1;1;1;1;1;1;1;1;1;1;1;1;1;1;1;1;1;1;1;1;1;1;1;1;1;1;1;1;1;1;1;1;1;1;1;1;1;1	1471769;1477274;1478026;1478644;1479049;1479049;1479049;1480867;1480867;1480867;1482138;1482138;1482138;1482545;1482545;1482545;1483485;1484569;1485016;1485016;1485782;1485782;1485782;1485782;1486110;1486110;1486110;1486544;1486544;1486544;1486544;1487863;1487863;1487863;1489204;1489204;1489204;1489204;1489692;1490257;1490257;1490257;1490563;1490563;1490563;1495485;1495485;1495485;1495485	1472089;1477350;1478745;1478745;1479108;1479108;1479108;1480936;1480936;1480936;1482303;1482303;1482303;1482662;1482614;1482614;1485171;1485171;1485171;1485171;1486235;1485838;1485838;1485838;1486235;1486235;1486235;1486668;1486668;1486668;1486668;1487914;1487914;1487914;1490671;1489274;1489274;1489274;1489811;1490424;1490424;1490424;1490671;1490671;1490671;1496201;1496202;1497848;1496202	+;+;+;+;+;+;+;+;+;+;+;+;+;+;+;+;+;+;+;+;+;+;+;+;+;+;+;+;+;+;+;+;+;+;+;+;+;+;+;+;+;+;+;+;+;+;+;+;+	7682	3.52469	3.65851	3.80927	3.99146	3.8359	3.7118
ATAD3A	1;1;1;1;1;1;1;1;1;1;1;1;1;1;1;1;1;1;1;1;1;1;1;1;1;1;1;1;1;1;1;1;1;1;1;1;1;1;1;1;1;1;1;1;1;1;1;1;1;1;1;1;1;1;1;1;1;1;1;1;1;1;1;1;1;1;1;1;1;1;1;1;1;1;1;1;1	1512151;1512175;1512530;1512530;1516012;1516012;1516012;1516012;1517070;1517167;1517311;1517311;1517311;1517621;1517716;1517716;1517716;1517716;1517716;1518921;1518921;1518921;1518921;1518921;1520141;1520141;1520141;1520141;1520141;1520548;1520548;1520548;1520548;1520548;1522744;1522744;1522744;1522744;1522744;1523511;1523511;1523511;1523511;1523839;1523839;1523839;1523839;1524273;1524273;1524273…	1512473;1512473;1512690;1512690;1516088;1516088;1516088;1516088;1517412;1517412;1517412;1517412;1517412;1517775;1517775;1517775;1517775;1517775;1517775;1518990;1518990;1518990;1518990;1518990;1520306;1520306;1520306;1520306;1520306;1520617;1520617;1520617;1520617;1520617;1522780;1522899;1522899;1522899;1522899;1523567;1523567;1523567;1523567;1523964;1523964;1523964;1523964;1524397;1524397;1524397…	+;+;+;+;+;+;+;+;+;+;+;+;+;+;+;+;+;+;+;+;+;+;+;+;+;+;+;+;+;+;+;+;+;+;+;+;+;+;+;+;+;+;+;+;+;+;+;+;+;+;+;+;+;+;+;+;+;+;+;+;+;+;+;+;+;+;+;+;+;+;+;+;+;+;+;+;+	3069	37.5338	40.6255	44.4799	47.3108	46.1909	43.5335
TMEM240	1;1;1;1;1;1;1;1;1;1;1	1535174;1535207;1535589;1535589;1539056;1539684;1539684;1540290;1540290;1540290;1540420	1535507;1535507;1535797;1535797;1539790;1539790;1539790;1540350;1540357;1540355;1540453	-;-;-;-;-;-;-;-;-;-;-	1380	0.0278704	0	0	0	0.0859859	0.0557689
SSU72	1;1;1;1;1;1;1;1;1;1;1;1;1	1541673;1541674;1543869;1543869;1544638;1544863;1544863;1560848;1564773;1564773;1574478;1574478;1574478	1542167;1542167;1543987;1543987;1545002;1546487;1545002;1564916;1564916;1564916;1574584;1574869;1574587	-;-;-;-;-;-;-;-;-;-;-;-;-	6925	12.2076	12.5489	12.9978	11.813	13.1883	12.8806
RP5-832C2.5	1	1574975	1577075	+	2101	0.0366122	0.0757892	0.0546913	0.12754	0.0753041	0.109892
FNDC10	1	1598012	1600096	-	2085	0.0368932	0.0954635	0.0918516	0.091799	0.0189705	0.0922795
RP11-345P4.9	1	1613758	1615795	-	2038	0.717136	0.58599	1.07126	0.58228	0.737504	0.774142
MIB2	1;1;1;1;1;1;1;1;1;1;1;1;1;1;1;1;1;1;1;1;1;1;1;1;1;1;1;1;1;1;1;1;1;1;1;1;1;1;1;1;1;1;1;1;1;1;1;1;1;1;1;1;1;1;1;1;1;1;1;1;1;1;1;1;1;1;1;1;1;1;1;1;1;1;1;1;1;1;1;1;1;1;1;1;1;1;1;1;1;1;1;1;1;1;1;1;1;1;1;1;1;1;1;1;1;1;1;1;1;1;1;1;1;1;1;1;1;1;1;1;1;1;1;1;1;1;1;1;1;1;1;1;1;1;1;1;1;1;1;1;1;1;1;1;1;1;1;1;1;1;1;1;1;1;1;1;1;1;1;1;1;1;1;1;1;1;1;1;1;1;1;1;1;1;1;1;1;1;1;1;1;1;1;1;1;1;1;1;1;1;1;1;1;1;1;1;1;1;1;1…	1615415;1615421;1615437;1615443;1615454;1615496;1615514;1615516;1615530;1615879;1615887;1615905;1615914;1615968;1616274;1616310;1616311;1616508;1616508;1616508;1616508;1616508;1616508;1616508;1616508;1616508;1616508;1616508;1616508;1616508;1616508;1617078;1617408;1617560;1617577;1623122;1623389;1623389;1623389;1623389;1623389;1623389;1623389;1623389;1623431;1623431;1623431;1623431;1623431;1623431…	1615633;1615633;1615633;1615633;1615633;1615633;1615633;1615633;1615633;1616100;1616100;1616100;1616100;1616100;1616614;1616614;1616614;1616614;1617898;1616614;1616614;1616614;1619210;1616614;1616614;1616614;1616614;1616614;1616614;1616614;1616614;1617323;1617515;1617715;1617715;1623482;1623699;1623699;1623699;1623699;1623482;1623699;1623699;1623699;1623699;1623699;1623699;1623699;1623679;1623699…	+;+;+;+;+;+;+;+;+;+;+;+;+;+;+;+;+;+;+;+;+;+;+;+;+;+;+;+;+;+;+;+;+;+;+;+;+;+;+;+;+;+;+;+;+;+;+;+;+;+;+;+;+;+;+;+;+;+;+;+;+;+;+;+;+;+;+;+;+;+;+;+;+;+;+;+;+;+;+;+;+;+;+;+;+;+;+;+;+;+;+;+;+;+;+;+;+;+;+;+;+;+;+;+;+;+;+;+;+;+;+;+;+;+;+;+;+;+;+;+;+;+;+;+;+;+;+;+;+;+;+;+;+;+;+;+;+;+;+;+;+;+;+;+;+;+;+;+;+;+;+;+;+;+;+;+;+;+;+;+;+;+;+;+;+;+;+;+;+;+;+;+;+;+;+;+;+;+;+;+;+;+;+;+;+;+;+;+;+;+;+;+;+;+;+;+;+;+;+;+…	8767	2.53132	2.43381	2.6825	2.55871	2.30996	2.68183
MMP23B	1;1;1;1;1;1;1;1;1;1;1;1;1;1;1;1;1;1;1;1;1;1;1;1;1;1;1;1;1;1;1;1;1;1;1;1;1;1;1;1;1;1;1;1;1;1;1;1	1632095;1632163;1632178;1632179;1632710;1632783;1632783;1632783;1632783;1632981;1632981;1632981;1632981;1633188;1633188;1633188;1633203;1633203;1633679;1633748;1633748;1633748;1633748;1633748;1633989;1633989;1633989;1633989;1633989;1634002;1634202;1634202;1634202;1634202;1634202;1634202;1634202;1634240;1634451;1634451;1634451;1634451;1634451;1634451;1634451;1634451;1634451;1635159	1632374;1632374;1632374;1632374;1632913;1632913;1632913;1632913;1632913;1633355;1633120;1633120;1633120;1633355;1634099;1633355;1633480;1633355;1633912;1634099;1633912;1633912;1633912;1633912;1634099;1634099;1634099;1634099;1634099;1634328;1634328;1634328;1634328;1634328;1634328;1634328;1634328;1634328;1634608;1634786;1634604;1634568;1634568;1634651;1634654;1634474;1634654;1635263	+;+;+;+;+;+;+;+;+;+;+;+;+;+;+;+;+;+;+;+;+;+;+;+;+;+;+;+;+;+;+;+;+;+;+;+;+;+;+;+;+;+;+;+;+;+;+;+	2273	0.0846043	0.0175135	0	0.0168413	0.0348029	0
CDK11B	1;1;1;1;1;1;1;1;1;1;1;1;1;1;1;1;1;1;1;1;1;1;1;1;1;1;1;1;1;1;1;1;1;1;1;1;1;1;1;1;1;1;1;1;1;1;1;1;1;1;1;1;1;1;1;1;1;1;1;1;1;1;1;1;1;1;1;1;1;1;1;1;1;1;1;1;1;1;1;1;1;1;1;1;1;1;1;1;1;1;1;1;1;1;1;1;1;1;1;1;1;1;1;1;1;1;1;1;1;1;1;1;1;1;1;1;1;1;1;1;1;1;1;1;1;1;1;1;1;1;1;1;1;1;1;1;1;1;1;1;1;1;1;1;1;1;1;1;1;1;1;1;1;1;1;1;1;1;1;1;1;1;1;1;1;1;1;1;1;1;1;1	1635227;1635587;1635738;1635738;1635738;1635738;1635738;1635738;1635937;1635937;1635937;1635937;1635937;1635937;1635937;1635937;1636333;1636333;1636333;1636333;1636333;1636333;1636333;1636333;1636682;1636682;1636682;1636682;1636682;1636682;1636682;1636682;1636897;1636897;1636897;1636897;1636897;1636897;1636897;1636897;1637081;1637081;1637081;1637081;1637081;1637081;1637081;1637081;1637408;1637408…	1635856;1635856;1635856;1635856;1635856;1635856;1635856;1635856;1636126;1636126;1636126;1636126;1636126;1636126;1636126;1636126;1636481;1636481;1636481;1636481;1636481;1636481;1636481;1636481;1636798;1636798;1636798;1636798;1636798;1636798;1636798;1636798;1637004;1637004;1637004;1637004;1637004;1637004;1637004;1637004;1637202;1637202;1637202;1637202;1637202;1637202;1637202;1637202;1637513;1637513…	-;-;-;-;-;-;-;-;-;-;-;-;-;-;-;-;-;-;-;-;-;-;-;-;-;-;-;-;-;-;-;-;-;-;-;-;-;-;-;-;-;-;-;-;-;-;-;-;-;-;-;-;-;-;-;-;-;-;-;-;-;-;-;-;-;-;-;-;-;-;-;-;-;-;-;-;-;-;-;-;-;-;-;-;-;-;-;-;-;-;-;-;-;-;-;-;-;-;-;-;-;-;-;-;-;-;-;-;-;-;-;-;-;-;-;-;-;-;-;-;-;-;-;-;-;-;-;-;-;-;-;-;-;-;-;-;-;-;-;-;-;-;-;-;-;-;-;-;-;-;-;-;-;-;-;-;-;-;-;-;-;-;-;-;-;-;-;-;-;-;-;-	3488	104.5	108.891	106.769	113.469	111.573	106.859
RP11-345P4.10	1;1	1659325;1662331	1659452;1662602	+;+	400	4.03842	5.57316	4.5005	4.30652	4.05423	5.67588
SLC35E2B	1;1;1;1;1;1;1;1;1;1;1;1;1;1;1;1;1;1;1;1;1;1;1;1;1;1;1;1;1;1;1;1;1;1	1659529;1661478;1661479;1663782;1668327;1668327;1668327;1668327;1669664;1669664;1669664;1670098;1670098;1670425;1671509;1671509;1675463;1675463;1675463;1675463;1676064;1676064;1676064;1676064;1676378;1676378;1676378;1676378;1690976;1690976;1692449;1692449;1692449;1692449	1660111;1666019;1666019;1666019;1668472;1668472;1668472;1668472;1670139;1669736;1669736;1670151;1670151;1671629;1671629;1671629;1675590;1675590;1675590;1675590;1676199;1676199;1676199;1676199;1676846;1676846;1676846;1676846;1691393;1691393;1692709;1692728;1692644;1692724	-;-;-;-;-;-;-;-;-;-;-;-;-;-;-;-;-;-;-;-;-;-;-;-;-;-;-;-;-;-;-;-;-;-	8395	1.59892	1.77347	1.91168	1.74643	1.81395	1.70974
RP11-345P4.6	1;1;1	1671990;1673275;1674001	1673411;1673379;1674397	+;+;+	1819	0.0634323	0	0.0842268	0.0631339	0	0.0846191
MMP23A	1;1;1;1;1;1;1	1699942;1700140;1700347;1700907;1701148;1701361;1701608	1700072;1700279;1700514;1701071;1701258;1701487;1701782	+;+;+;+;+;+;+	1017	0.189091	0.352286	0.263633	0.0752806	0.272246	0.151349
CDK11A	1;1;1;1;1;1;1;1;1;1;1;1;1;1;1;1;1;1;1;1;1;1;1;1;1;1;1;1;1;1;1;1;1;1;1;1;1;1;1;1;1;1;1;1;1;1;1;1;1;1;1;1;1;1;1;1;1;1;1;1;1;1;1;1;1;1;1;1;1;1;1;1;1;1;1;1;1;1;1;1;1;1;1;1;1;1;1;1;1;1;1;1;1;1;1;1;1;1;1;1;1;1;1;1;1;1;1;1;1;1;1;1;1;1;1;1;1;1;1;1;1;1;1;1;1;1;1;1;1;1;1;1;1;1;1;1;1;1;1;1;1;1;1;1;1;1;1;1;1;1;1;1;1;1;1;1;1;1;1;1;1;1;1;1;1;1;1;1;1;1;1;1;1;1;1;1;1;1;1;1;1;1;1;1;1;1;1;1;1;1;1;1;1;1;1;1;1;1;1;1…	1702730;1702766;1702881;1702881;1702881;1702881;1702881;1702881;1702881;1702881;1703080;1703080;1703080;1703080;1703080;1703080;1703080;1703080;1703080;1703080;1703088;1703088;1703476;1703476;1703476;1703476;1703476;1703476;1703476;1703476;1703476;1703476;1703476;1703604;1703824;1703824;1703824;1703824;1703824;1703824;1703824;1703824;1703824;1703824;1703824;1703868;1704039;1704039;1704039;1704039…	1702999;1702999;1702999;1702999;1702999;1702999;1702999;1702999;1702999;1702999;1703269;1703269;1703269;1703269;1703269;1703269;1703269;1703269;1703269;1703269;1703269;1703940;1703624;1703624;1703624;1703624;1703624;1703624;1703624;1703624;1703624;1703940;1703624;1703624;1703995;1703940;1703940;1703940;1703940;1703940;1703940;1703940;1703940;1703940;1703940;1703995;1704146;1704116;1704146;1704146…	-;-;-;-;-;-;-;-;-;-;-;-;-;-;-;-;-;-;-;-;-;-;-;-;-;-;-;-;-;-;-;-;-;-;-;-;-;-;-;-;-;-;-;-;-;-;-;-;-;-;-;-;-;-;-;-;-;-;-;-;-;-;-;-;-;-;-;-;-;-;-;-;-;-;-;-;-;-;-;-;-;-;-;-;-;-;-;-;-;-;-;-;-;-;-;-;-;-;-;-;-;-;-;-;-;-;-;-;-;-;-;-;-;-;-;-;-;-;-;-;-;-;-;-;-;-;-;-;-;-;-;-;-;-;-;-;-;-;-;-;-;-;-;-;-;-;-;-;-;-;-;-;-;-;-;-;-;-;-;-;-;-;-;-;-;-;-;-;-;-;-;-;-;-;-;-;-;-;-;-;-;-;-;-;-;-;-;-;-;-;-;-;-;-;-;-;-;-;-;-…	4701	43.7464	45.2532	47.4682	49.2569	48.59	46.6907
RP1-283E3.8	1;1;1;1;1;1;1;1;1;1;1;1;1;1;1;1;1;1;1;1	1702736;1703080;1703476;1703824;1704223;1704550;1704904;1705642;1707525;1708180;1708794;1709038;1709518;1712264;1716346;1719358;1721596;1722588;1734690;1735204	1702999;1703269;1703624;1703995;1704344;1704655;1705025;1705732;1707584;1708245;1708952;1709133;1709640;1712400;1716478;1719455;1721711;1722831;1734835;1737688	-;-;-;-;-;-;-;-;-;-;-;-;-;-;-;-;-;-;-;-	5079	40.5512	41.948	43.9807	45.7192	45.0516	43.3219
RP1-283E3.4	1;1;1;1;1;1;1;1	1724512;1724615;1730246;1732554;1735817;1735817;1735817;1736854	1724763;1724763;1731904;1732844;1735915;1735973;1735975;1737251	+;+;+;+;+;+;+;+	2759	0.306685	0.216428	0.180474	0.277493	0.258051	0.223156
SLC35E2	1;1;1;1;1;1;1;1;1;1;1;1;1;1;1;1	1724838;1731828;1732242;1734690;1734690;1734690;1735204;1738321;1738321;1738922;1738922;1739236;1739236;1744251;1745724;1745724	1725422;1732523;1732523;1734835;1734835;1734835;1735620;1738448;1738448;1739057;1739057;1739704;1739704;1744668;1745992;1745919	-;-;-;-;-;-;-;-;-;-;-;-;-;-;-;-	3264	1.20191	1.07326	0.868369	1.10243	1.16334	1.20252
NADK	1;1;1;1;1;1;1;1;1;1;1;1;1;1;1;1;1;1;1;1;1;1;1;1;1;1;1;1;1;1;1;1;1;1;1;1;1;1;1;1;1;1;1;1;1;1;1;1;1;1;1;1;1;1;1;1;1;1;1;1;1;1;1;1;1;1;1;1;1;1;1;1;1;1;1;1;1;1;1;1;1;1;1;1;1;1;1;1;1;1;1;1;1;1;1;1;1;1;1;1;1;1;1;1;1;1;1	1751232;1751232;1751232;1752471;1752975;1753567;1753567;1753567;1753567;1753567;1754051;1754051;1754051;1754051;1754061;1754163;1754165;1754171;1754181;1754203;1754284;1754284;1754284;1754284;1754284;1754284;1754284;1754284;1754284;1754343;1754544;1754544;1754544;1754544;1754544;1754544;1754544;1754544;1754544;1754544;1754544;1755374;1755374;1755374;1755374;1755374;1755374;1755374;1755374;1756004…	1753060;1753060;1753060;1753060;1753060;1753649;1753649;1753649;1753649;1753649;1754208;1754208;1754208;1754208;1754208;1754383;1754208;1754208;1754208;1754383;1754383;1754383;1754383;1754383;1754383;1754383;1754383;1754383;1754383;1754383;1754698;1754698;1754896;1754698;1754698;1754866;1754698;1754698;1754698;1754698;1754698;1755476;1755476;1755476;1755476;1755476;1755476;1755476;1755476;1756343…	-;-;-;-;-;-;-;-;-;-;-;-;-;-;-;-;-;-;-;-;-;-;-;-;-;-;-;-;-;-;-;-;-;-;-;-;-;-;-;-;-;-;-;-;-;-;-;-;-;-;-;-;-;-;-;-;-;-;-;-;-;-;-;-;-;-;-;-;-;-;-;-;-;-;-;-;-;-;-;-;-;-;-;-;-;-;-;-;-;-;-;-;-;-;-;-;-;-;-;-;-;-;-;-;-;-;-	5570	5.15117	4.91707	5.48745	5.51867	6.0573	6.89472
GNB1	1;1;1;1;1;1;1;1;1;1;1;1;1;1;1;1;1;1;1;1;1;1;1;1;1;1;1;1;1;1;1;1;1;1;1;1;1;1;1;1;1;1;1;1;1;1;1;1;1;1;1;1;1;1;1;1;1;1;1;1;1;1;1;1;1;1;1;1;1;1	1785285;1785285;1785286;1787322;1787322;1787322;1787987;1789053;1789053;1789053;1789061;1790395;1790395;1790395;1790395;1790395;1790565;1793245;1793245;1793245;1793245;1793245;1793245;1793245;1804419;1804419;1804419;1804419;1804419;1804419;1804526;1806475;1806475;1806475;1806475;1806475;1806475;1806475;1815756;1815756;1815756;1815756;1815756;1815756;1817687;1817837;1817837;1817837;1817837;1824988…	1787053;1787053;1787053;1787437;1787437;1787437;1789269;1789269;1789269;1789269;1789269;1790596;1790596;1790596;1790596;1790596;1790596;1793311;1793311;1794197;1793311;1793311;1793311;1793311;1804581;1804581;1804581;1804581;1804581;1804581;1804581;1806538;1806538;1806538;1806538;1806538;1806538;1806538;1815862;1815862;1815862;1815862;1815862;1815862;1818386;1817875;1817875;1817875;1817875;1825554…	-;-;-;-;-;-;-;-;-;-;-;-;-;-;-;-;-;-;-;-;-;-;-;-;-;-;-;-;-;-;-;-;-;-;-;-;-;-;-;-;-;-;-;-;-;-;-;-;-;-;-;-;-;-;-;-;-;-;-;-;-;-;-;-;-;-;-;-;-;-	6417	43.2441	43.2885	43.686	46.6915	74.8539	78.874
RP1-140A9.1	1;1	1891471;1892134	1891851;1892658	+;+	906	0	0.087877	0.169104	0.169007	0.218286	0.212365
CALML6	1;1;1;1;1;1;1;1;1;1;1;1;1;1;1;1;1	1914827;1915108;1915266;1915409;1915685;1916441;1916441;1916752;1916752;1916752;1916974;1916974;1916974;1916974;1917147;1917147;1917147	1915307;1915307;1916896;1915735;1915735;1916615;1916615;1916896;1916896;1916896;1917071;1917074;1917074;1917074;1917294;1917296;1917294	+;+;+;+;+;+;+;+;+;+;+;+;+;+;+;+;+	2321	0	0.0171513	0	0	0	0
TMEM52	1;1;1;1;1;1;1;1;1;1;1;1;1;1;1;1;1;1;1;1;1	1917590;1917591;1917845;1917937;1918099;1918253;1918253;1918253;1918253;1918386;1918893;1918893;1918893;1918893;1919045;1919045;1919045;1919045;1919182;1919182;1919182	1918162;1918162;1918071;1918162;1918162;1918431;1918934;1918431;1918797;1918431;1918934;1919088;1918934;1918934;1919088;1919269;1919088;1919258;1919269;1919270;1919273	-;-;-;-;-;-;-;-;-;-;-;-;-;-;-;-;-;-;-;-;-	1594	0.0482574	0.0998953	0.0480579	0.0480304	0	0.0482817
CFAP74	1;1;1;1;1;1;1;1;1;1;1;1;1;1;1;1;1;1;1;1;1;1;1;1;1;1;1;1;1;1;1;1;1;1;1;1;1;1;1;1;1;1;1;1;1;1;1;1;1;1;1;1;1;1;1;1;1;1;1;1;1;1;1;1;1;1;1;1;1;1;1;1;1;1;1;1;1;1;1;1;1;1;1;1;1;1;1;1;1;1;1;1;1;1;1;1;1;1;1;1;1;1;1;1;1;1;1;1;1;1;1;1;1;1;1;1	1921951;1921957;1922083;1922589;1922589;1922985;1922985;1922985;1923367;1923367;1923367;1923775;1923775;1923775;1924391;1924391;1924391;1925783;1925783;1925783;1926228;1926228;1926228;1926457;1926457;1926457;1926652;1926652;1926652;1926894;1926894;1927607;1928784;1930060;1938855;1939594;1940316;1942028;1944331;1946317;1946348;1946990;1946990;1953313;1955148;1955691;1955691;1955691;1955711;1956620…	1922388;1922388;1922388;1922723;1922723;1923145;1923145;1923115;1923499;1923499;1923499;1923929;1923929;1923929;1924520;1924520;1924520;1925938;1925938;1925938;1926347;1926347;1926347;1926512;1926512;1926512;1926761;1927929;1926761;1927403;1927028;1927746;1928882;1930336;1938988;1939767;1940403;1942156;1944452;1946439;1946439;1947054;1947054;1955850;1955523;1955850;1955850;1955850;1955850;1956784…	-;-;-;-;-;-;-;-;-;-;-;-;-;-;-;-;-;-;-;-;-;-;-;-;-;-;-;-;-;-;-;-;-;-;-;-;-;-;-;-;-;-;-;-;-;-;-;-;-;-;-;-;-;-;-;-;-;-;-;-;-;-;-;-;-;-;-;-;-;-;-;-;-;-;-;-;-;-;-;-;-;-;-;-;-;-;-;-;-;-;-;-;-;-;-;-;-;-;-;-;-;-;-;-;-;-;-;-;-;-;-;-;-;-;-;-	10422	0.0184519	0	0.00367512	0.0110191	0.00379519	0.00738448
RP11-547D24.1	1;1	2013213;2015365	2015000;2015530	-;-	1954	0	0	0	0	0	0.0393864
GABRD	1;1;1;1;1;1;1;1;1	2019324;2024942;2025334;2025518;2027577;2028155;2029111;2029551;2029983	2019491;2025054;2025401;2025738;2027659;2028292;2029266;2029762;2030751	+;+;+;+;+;+;+;+;+	1928	0.0199487	0.0206474	0.0198662	0	0.0410306	0
PRKCZ	1;1;1;1;1;1;1;1;1;1;1;1;1;1;1;1;1;1;1;1;1;1;1;1;1;1;1;1;1;1;1;1;1;1;1;1;1;1;1;1;1;1;1;1;1;1;1;1;1;1;1;1;1;1;1;1;1;1;1;1;1;1;1;1;1;1;1;1;1;1;1;1;1;1;1;1;1;1;1;1;1;1;1;1;1;1;1;1;1;1;1;1;1;1;1;1;1;1;1;1;1;1;1;1;1;1;1;1;1;1;1;1;1;1;1;1;1;1;1;1;1;1;1;1;1;1;1;1;1;1;1;1;1;1;1;1;1;1;1;1;1;1;1;1;1;1;1;1;1;1;1;1;1;1;1;1;1;1;1;1;1;1;1;1;1;1;1;1;1;1;1;1;1;1;1;1;1;1;1;1;1;1;1;1;1;1;1;1;1	2050470;2050485;2050503;2050808;2055441;2055441;2055441;2055441;2055441;2055679;2056484;2056484;2056484;2056484;2059541;2059541;2059541;2059541;2059541;2071299;2073462;2073719;2073986;2074688;2074855;2075244;2082248;2098347;2104716;2104739;2111654;2116205;2133638;2134813;2134990;2135262;2135262;2135262;2135262;2135262;2135262;2135262;2135262;2135262;2135262;2135262;2135262;2135262;2135262;2135262…	2050701;2050701;2050701;2051012;2055562;2055760;2055562;2055562;2055562;2055876;2056573;2056573;2056573;2056573;2059591;2059591;2059591;2059591;2059591;2071536;2073929;2073929;2074275;2074767;2075133;2075379;2082460;2098555;2104895;2104895;2111817;2116310;2134000;2135086;2135086;2135347;2135347;2135347;2135347;2135347;2135347;2135347;2135347;2135347;2135347;2135347;2135347;2135347;2135347;2135347…	+;+;+;+;+;+;+;+;+;+;+;+;+;+;+;+;+;+;+;+;+;+;+;+;+;+;+;+;+;+;+;+;+;+;+;+;+;+;+;+;+;+;+;+;+;+;+;+;+;+;+;+;+;+;+;+;+;+;+;+;+;+;+;+;+;+;+;+;+;+;+;+;+;+;+;+;+;+;+;+;+;+;+;+;+;+;+;+;+;+;+;+;+;+;+;+;+;+;+;+;+;+;+;+;+;+;+;+;+;+;+;+;+;+;+;+;+;+;+;+;+;+;+;+;+;+;+;+;+;+;+;+;+;+;+;+;+;+;+;+;+;+;+;+;+;+;+;+;+;+;+;+;+;+;+;+;+;+;+;+;+;+;+;+;+;+;+;+;+;+;+;+;+;+;+;+;+;+;+;+;+;+;+;+;+;+;+;+;+	7636	2.16079	2.35117	2.10672	2.1005	1.96835	2.05102
RP5-892K4.1	1	2141084	2145279	-	4196	0.705793	0.702052	0.794157	0.474397	0.641001	0.651124
RP11-181G12.2	1;1;1;1;1	2181794;2182735;2183571;2183571;2183991	2182741;2182823;2183875;2183704;2184389	-;-;-;-;-	1734	0.532334	0.803512	0.265067	0.463601	0.593074	0.665753
FAAP20	1;1;1;1;1;1;1;1;1;1;1;1;1;1;1;1;1;1;1;1;1;1;1;1;1;1;1;1;1;1;1;1;1;1;1;1;1;1;1;1;1;1;1;1;1;1;1;1;1;1;1;1;1;1;1;1;1;1;1;1;1;1;1;1;1;1;1	2184461;2184464;2184478;2184478;2185175;2186004;2186004;2186838;2186838;2189544;2189548;2189548;2189548;2189548;2189569;2189580;2189713;2189713;2191901;2192647;2192845;2193639;2193639;2193639;2193639;2193639;2193639;2193639;2193639;2193639;2193639;2193639;2193639;2193998;2193998;2193998;2193998;2193998;2193998;2193998;2193998;2193998;2194688;2194688;2194688;2194688;2194688;2194688;2194688;2194688…	2185513;2185513;2185513;2185513;2185513;2186249;2186249;2187206;2187206;2193910;2189781;2189781;2189781;2189781;2189781;2189781;2189781;2189781;2192975;2192975;2192975;2193910;2193910;2193910;2193910;2193910;2193910;2193910;2193910;2193910;2193910;2193910;2193910;2194133;2194213;2194133;2194133;2194133;2194108;2194133;2194133;2194133;2194748;2194739;2194750;2194774;2194751;2194775;2194741;2194775…	-;-;-;-;-;-;-;-;-;-;-;-;-;-;-;-;-;-;-;-;-;-;-;-;-;-;-;-;-;-;-;-;-;-;-;-;-;-;-;-;-;-;-;-;-;-;-;-;-;-;-;-;-;-;-;-;-;-;-;-;-;-;-;-;-;-;-	10916	1.00064	1.06121	1.32282	1.0836	1.14138	1.03287
RP11-181G12.4	1;1	2212523;2220535	2212644;2220738	+;+	326	0.117979	0.244223	0.234982	0.117424	0.363989	0
SKI	1;1;1;1;1;1;1;1;1;1;1;1;1;1	2228695;2232479;2247996;2302978;2302978;2302978;2303285;2303285;2303646;2303840;2304293;2304293;2306020;2306577	2229735;2232669;2248071;2303103;2303038;2303103;2303376;2303400;2304108;2304102;2304368;2304585;2306250;2310119	+;+;+;+;+;+;+;+;+;+;+;+;+;+	6080	16.3144	15.7007	13.9349	14.7265	14.9497	13.6391
MORN1	1;1;1;1;1;1;1;1;1;1;1;1;1;1;1;1;1;1;1;1;1;1;1;1;1;1;1;1;1;1;1;1;1;1;1;1;1;1;1;1;1;1;1;1;1;1;1;1;1;1;1;1;1;1;1;1;1;1;1;1;1;1;1;1;1;1;1	2321253;2324097;2332126;2336469;2336469;2336717;2336717;2355175;2357432;2357432;2357432;2358592;2358592;2358592;2358638;2371165;2371676;2372481;2372481;2372481;2372481;2372481;2374461;2374461;2374461;2374461;2374461;2374461;2374853;2375599;2378055;2379109;2384978;2384978;2384978;2384978;2384978;2384978;2384978;2385372;2385807;2385807;2385807;2385807;2385807;2385807;2387056;2387419;2387419;2387419…	2321579;2324143;2332753;2336548;2336548;2336850;2336850;2355464;2357598;2357598;2357598;2358715;2358715;2358715;2358715;2372591;2371905;2372591;2372591;2372591;2372591;2372591;2374557;2374557;2374557;2374557;2374557;2374557;2379227;2375878;2378980;2379227;2385065;2385065;2385121;2385158;2385065;2385065;2385065;2388509;2385897;2385897;2385897;2385897;2385897;2385897;2387529;2387529;2387529;2387529…	-;-;-;-;-;-;-;-;-;-;-;-;-;-;-;-;-;-;-;-;-;-;-;-;-;-;-;-;-;-;-;-;-;-;-;-;-;-;-;-;-;-;-;-;-;-;-;-;-;-;-;-;-;-;-;-;-;-;-;-;-;-;-;-;-;-;-	11337	0.709039	0.709294	0.777056	0.790118	0.729177	0.67206
RP4-713A8.1	1	2326201	2326693	-	493	0.0780145	0	0	0	0	0
RP4-740C4.5	1;1	2350414;2351644	2352820;2351857	-;-	2407	0.159789	0.314232	0.206866	0.111326	0.18076	0.191843
RP4-740C4.7	1	2363061	2363628	-	568	0	0	0.2023	0.134789	0	0
RER1	1;1;1;1;1;1;1;1;1;1;1;1;1;1;1;1;1;1;1;1;1;1;1;1;1;1;1;1;1;1;1;1;1;1;1;1;1;1;1;1;1;1;1;1;1;1;1;1;1	2391775;2391828;2391833;2391843;2391857;2391890;2393174;2394005;2395608;2395784;2395784;2395784;2395784;2395784;2395784;2395784;2397116;2397116;2397116;2397116;2397116;2397116;2397116;2399415;2399415;2399415;2399415;2399415;2400857;2400857;2400857;2400857;2400857;2400857;2400857;2401951;2402097;2402207;2402207;2402207;2402207;2402207;2402207;2403035;2403035;2403035;2403035;2403035;2403035	2391958;2391958;2391958;2391958;2391958;2391958;2393231;2395871;2395648;2395871;2396367;2395871;2395871;2395871;2395871;2395871;2397220;2397220;2397220;2397220;2397220;2397220;2397220;2399514;2399514;2399514;2399514;2399514;2400935;2400935;2400935;2400935;2400935;2400935;2400935;2402342;2402342;2402342;2402316;2402342;2402342;2402342;2402325;2403216;2403227;2403751;2403064;2405444;2405442	+;+;+;+;+;+;+;+;+;+;+;+;+;+;+;+;+;+;+;+;+;+;+;+;+;+;+;+;+;+;+;+;+;+;+;+;+;+;+;+;+;+;+;+;+;+;+;+;+	5691	5.71071	5.72887	5.88901	5.95963	6.38027	5.87587
PEX10	1;1;1;1;1;1;1;1;1;1;1;1;1;1;1;1;1;1;1;1;1;1;1;1;1;1;1;1;1;1;1;1;1;1;1	2403964;2404819;2404838;2406484;2406484;2406484;2406518;2406720;2406720;2406720;2406720;2408452;2408452;2408452;2408456;2408530;2408583;2408604;2408755;2409678;2410261;2410371;2410371;2410371;2410371;2410371;2410371;2410630;2410630;2412391;2412391;2412391;2412391;2412391;2413597	2405834;2405834;2405828;2406619;2406619;2406619;2406619;2406895;2406895;2406895;2406955;2408858;2408858;2408858;2408858;2408858;2408858;2408858;2408858;2410004;2410451;2410451;2410451;2410451;2410451;2410451;2410451;2410836;2410868;2412514;2412535;2412540;2412571;2412530;2413797	-;-;-;-;-;-;-;-;-;-;-;-;-;-;-;-;-;-;-;-;-;-;-;-;-;-;-;-;-;-;-;-;-;-;-	3789	4.8622	5.06402	5.02406	5.78901	5.17776	5.28104
PLCH2	1;1;1;1;1;1;1;1;1;1;1;1;1;1;1;1;1;1;1;1;1;1;1;1;1;1;1;1;1;1;1;1;1;1;1;1;1;1;1;1;1;1;1;1;1;1;1;1;1;1;1;1;1;1;1;1;1;1;1;1;1;1;1;1;1;1;1;1;1;1;1;1;1;1;1;1;1;1;1;1;1;1;1;1;1;1;1;1;1;1;1;1;1;1;1;1;1;1;1;1;1;1;1;1;1;1;1;1;1;1;1;1;1;1;1;1;1;1	2425980;2430338;2467459;2476315;2476315;2478476;2478476;2478476;2478476;2479090;2479734;2479734;2479734;2479734;2479888;2480183;2480184;2480184;2480184;2480184;2484448;2484448;2484448;2484448;2484448;2486907;2486907;2486907;2486907;2486907;2487173;2487173;2487173;2487173;2487173;2487598;2487598;2487598;2487598;2487598;2489207;2489207;2489207;2489207;2489207;2489760;2489760;2489760;2489760;2489760…	2426037;2430629;2467662;2476712;2476712;2478622;2478622;2478622;2478622;2479978;2479977;2479978;2479804;2479978;2479978;2480312;2480312;2480312;2480312;2480312;2484618;2484618;2484618;2484618;2484618;2487000;2487000;2487000;2487000;2487000;2487376;2487376;2487376;2487376;2487376;2487718;2487718;2487718;2487718;2487718;2489378;2489378;2489378;2489378;2489378;2489867;2489867;2489867;2489867;2489867…	+;+;+;+;+;+;+;+;+;+;+;+;+;+;+;+;+;+;+;+;+;+;+;+;+;+;+;+;+;+;+;+;+;+;+;+;+;+;+;+;+;+;+;+;+;+;+;+;+;+;+;+;+;+;+;+;+;+;+;+;+;+;+;+;+;+;+;+;+;+;+;+;+;+;+;+;+;+;+;+;+;+;+;+;+;+;+;+;+;+;+;+;+;+;+;+;+;+;+;+;+;+;+;+;+;+;+;+;+;+;+;+;+;+;+;+;+;+	10781	0.149835	0.0812338	0.156321	0.223695	0.139415	0.110648
RP3-395M20.3	1;1	2493437;2494383	2493853;2494479	-;-	514	0	0	0	0.0744751	0.0769523	0
PANK4	1;1;1;1;1;1;1;1;1;1;1;1;1;1;1;1;1;1;1;1;1;1;1;1;1;1;1;1;1;1;1;1;1;1;1;1;1;1;1;1;1;1;1;1;1;1;1;1;1;1;1;1;1;1;1;1;1;1;1;1;1;1;1;1;1;1;1;1;1;1;1;1;1;1;1;1;1;1;1;1;1;1;1;1;1;1;1;1;1;1	2508533;2508537;2508795;2509793;2509862;2509862;2509862;2510057;2510057;2510057;2510057;2510293;2510678;2510678;2510678;2510678;2511338;2511338;2511338;2511338;2511338;2511628;2511628;2511628;2511628;2511628;2512406;2512888;2512888;2512888;2512888;2512888;2514002;2514002;2514002;2514002;2514002;2514354;2514354;2514354;2514354;2514413;2514433;2515258;2515562;2515562;2515562;2515562;2515562;2518164…	2509060;2509060;2509060;2509930;2509930;2509930;2509930;2510157;2510157;2510157;2510157;2510782;2510748;2510748;2510782;2510782;2511387;2511387;2511387;2511387;2511387;2511683;2511683;2511683;2511683;2511683;2513039;2513013;2513039;2513039;2513039;2513039;2514085;2514089;2514089;2514089;2514089;2514403;2514466;2514466;2514466;2514466;2514466;2515401;2515937;2515717;2515717;2515717;2515717;2518264…	-;-;-;-;-;-;-;-;-;-;-;-;-;-;-;-;-;-;-;-;-;-;-;-;-;-;-;-;-;-;-;-;-;-;-;-;-;-;-;-;-;-;-;-;-;-;-;-;-;-;-;-;-;-;-;-;-;-;-;-;-;-;-;-;-;-;-;-;-;-;-;-;-;-;-;-;-;-;-;-;-;-;-;-;-;-;-;-;-;-	5107	3.44923	3.19589	3.44247	3.32806	2.74946	3.06669
HES5	1;1;1	2528745;2529846;2530111	2529749;2530011;2530245	-;-;-	1306	0	0	0	0	0.030286	0
RP3-395M20.12	1	2546465	2547460	+	996	0.540618	0.319745	0.538383	0.153736	0.119137	0.115905
RP3-395M20.8	1;1;1;1;1;1;1;1;1;1;1;1;1;1;1;1;1;1;1	2549920;2549920;2549920;2550074;2550283;2550573;2550992;2550992;2550992;2551775;2553626;2554101;2554101;2554241;2554724;2555681;2556428;2556977;2556977	2550274;2550119;2550274;2550274;2550731;2550731;2551598;2554150;2552106;2552703;2553814;2554296;2554245;2554296;2556696;2555869;2556696;2557031;2557011	-;-;-;-;-;-;-;-;-;-;-;-;-;-;-;-;-;-;-	6137	0.513901	0.499468	0.393194	0.523959	0.541387	0.48908
TNFRSF14	1;1;1;1;1;1;1;1;1;1;1;1;1;1;1;1;1;1;1;1;1;1;1;1;1;1;1;1;1;1;1;1;1;1;1;1;1;1;1;1;1;1;1;1;1;1;1;1;1;1;1;1;1;1;1;1;1;1;1;1;1;1;1;1;1;1;1;1;1;1;1;1;1;1;1;1;1;1;1;1;1;1;1;1;1	2555639;2555791;2555802;2555980;2556222;2556366;2556386;2556405;2556406;2556557;2556571;2556585;2556585;2556585;2556585;2556585;2557726;2557726;2557726;2557726;2557726;2557726;2557726;2557726;2557726;2557726;2557813;2558343;2558343;2558343;2558343;2558343;2558343;2558343;2558343;2558343;2558343;2558343;2558881;2559352;2559580;2559823;2559823;2559823;2559823;2559823;2559823;2559823;2560554;2560624…	2555667;2555850;2556252;2556032;2556261;2556733;2556455;2556733;2556733;2556733;2556733;2556733;2556733;2556733;2556733;2556733;2557834;2557834;2557834;2557834;2557834;2557834;2557834;2557834;2557834;2557834;2557834;2559978;2559978;2558468;2558468;2558862;2558468;2558468;2558468;2558468;2558468;2558468;2559156;2559978;2559978;2559978;2559978;2559978;2559978;2559978;2559978;2559978;2560714;2560714…	+;+;+;+;+;+;+;+;+;+;+;+;+;+;+;+;+;+;+;+;+;+;+;+;+;+;+;+;+;+;+;+;+;+;+;+;+;+;+;+;+;+;+;+;+;+;+;+;+;+;+;+;+;+;+;+;+;+;+;+;+;+;+;+;+;+;+;+;+;+;+;+;+;+;+;+;+;+;+;+;+;+;+;+;+	6219	1.61414	1.47865	1.48429	1.545	1.4501	1.34889
RP3-395M20.9	1;1;1	2581560;2583370;2584125	2581650;2583495;2584533	+;+;+	626	0.184319	0	0	0.0611505	0	0
FAM213B	1;1;1;1;1;1;1;1;1;1;1;1;1;1;1;1;1;1;1;1;1;1;1;1;1;1;1;1;1;1;1;1;1;1;1;1;1;1;1;1;1;1;1;1;1;1;1;1;1;1;1;1;1;1;1;1;1;1;1;1;1;1;1;1;1;1;1;1;1;1;1;1;1;1;1;1;1;1;1;1;1;1;1;1;1;1;1;1;1	2586491;2586540;2586750;2586750;2586775;2586780;2586796;2586798;2586817;2586833;2586877;2587042;2587078;2587085;2587091;2587091;2587091;2587091;2587091;2587091;2587091;2587091;2587091;2587091;2587114;2587741;2587741;2587741;2587741;2587741;2587741;2587741;2587741;2587741;2587741;2587741;2587741;2587741;2587741;2588336;2588336;2588390;2588390;2588390;2588390;2588390;2588390;2588390;2588390;2588390…	2586591;2586591;2586948;2586948;2586948;2586948;2586948;2586948;2586873;2586948;2586948;2587295;2587295;2587295;2587295;2587295;2587295;2587295;2587295;2587295;2587295;2587295;2587295;2587295;2587295;2587792;2587792;2587792;2587792;2587792;2587792;2587792;2587792;2587792;2587792;2587792;2587792;2587792;2587792;2588453;2588453;2588745;2588453;2588453;2588453;2588453;2588453;2588453;2588453;2588453…	+;+;+;+;+;+;+;+;+;+;+;+;+;+;+;+;+;+;+;+;+;+;+;+;+;+;+;+;+;+;+;+;+;+;+;+;+;+;+;+;+;+;+;+;+;+;+;+;+;+;+;+;+;+;+;+;+;+;+;+;+;+;+;+;+;+;+;+;+;+;+;+;+;+;+;+;+;+;+;+;+;+;+;+;+;+;+;+;+	3371	5.39665	4.93618	5.16982	5.1555	4.61125	4.45192
MMEL1	1;1;1;1;1;1;1;1;1;1;1;1;1;1;1;1;1;1;1;1;1;1;1;1;1;1;1;1;1;1;1;1;1;1;1;1;1;1;1;1;1;1;1;1;1;1;1;1;1;1;1;1;1;1;1;1;1;1;1;1;1;1;1;1;1;1;1;1;1;1;1;1;1;1;1;1;1;1;1;1;1;1;1	2590639;2590643;2590926;2590926;2591557;2591557;2591557;2591557;2591694;2591694;2591932;2591932;2591932;2592655;2592655;2592655;2592655;2592655;2592655;2592721;2592833;2592833;2592833;2592833;2593814;2593814;2593814;2593814;2594385;2594385;2594385;2594790;2594790;2594790;2595276;2595276;2595276;2596009;2596009;2596009;2596561;2596561;2596561;2598207;2598207;2598207;2598654;2598654;2598654;2603884…	2591089;2591089;2591089;2591089;2591633;2591633;2591633;2591633;2592027;2592027;2592027;2592027;2592027;2592879;2592720;2592720;2592720;2592678;2592720;2592868;2592966;2592966;2592966;2592966;2594073;2593962;2593933;2593933;2594443;2594443;2594443;2594893;2594893;2594893;2595359;2595359;2595359;2596107;2596107;2596107;2596689;2596689;2596689;2598300;2598300;2598300;2598790;2598790;2598790;2603973…	-;-;-;-;-;-;-;-;-;-;-;-;-;-;-;-;-;-;-;-;-;-;-;-;-;-;-;-;-;-;-;-;-;-;-;-;-;-;-;-;-;-;-;-;-;-;-;-;-;-;-;-;-;-;-;-;-;-;-;-;-;-;-;-;-;-;-;-;-;-;-;-;-;-;-;-;-;-;-;-;-;-;-	3844	0.530291	0.528153	0.667597	0.557672	0.493904	0.380401
RP13-436F16.1	1;1	2632568;2636356	2632675;2636620	+;+	373	0.103113	0	0	0	0	0
TTC34	1;1;1;1;1;1;1;1;1;1;1;1;1;1;1;1	2635976;2641368;2644264;2644264;2645293;2645293;2783609;2783609;2785819;2785819;2787481;2787481;2789503;2789503;2800044;2801577	2641895;2641895;2644478;2644478;2645563;2645563;2783775;2783775;2786023;2786023;2787706;2787706;2789665;2790346;2800868;2801717	-;-;-;-;-;-;-;-;-;-;-;-;-;-;-;-	8814	0.00436364	0	0.0130368	0.0173724	0.0134627	0.0130975
ABC14-1188822O7.1	1;1;1;1;1;1;1;1;1;1	2773603;2773947;2774230;2774790;2774993;2775155;2775357;2775519;2776049;2776370	2773864;2774066;2774709;2774910;2775072;2775274;2775437;2775634;2776129;2776473	+;+;+;+;+;+;+;+;+;+	1565	0	0	0	0	0	0.0491764
RP11-740P5.3	1;1	2814432;2814827	2814688;2814998	-;-	429	0	0	0	0.178462	0	0
LINC00982	1;1;1;1;1;1;1;1;1;1;1;1;1;1;1;1;1;1;1;1;1;1;1;1;1;1;1	3059615;3059615;3059617;3059617;3059617;3060230;3060230;3060230;3060501;3060501;3060501;3061107;3061107;3061107;3061107;3061289;3061591;3061591;3061959;3062195;3062290;3063446;3064072;3064212;3067337;3067337;3068222	3062531;3059737;3060283;3059737;3059737;3060283;3060283;3060283;3060604;3060604;3060604;3062032;3064055;3061331;3061331;3061331;3061813;3061751;3062192;3062395;3063786;3063682;3064302;3064302;3067769;3068048;3068437	-;-;-;-;-;-;-;-;-;-;-;-;-;-;-;-;-;-;-;-;-;-;-;-;-;-;-	5600	0.00686806	0	0	0.00683575	0	0.00687152
PRDM16	1;1;1;1;1;1;1;1;1;1;1;1;1;1;1;1;1;1;1;1;1;1;1;1;1;1;1;1;1;1;1;1;1;1;1;1;1;1;1;1;1;1;1;1;1;1;1;1;1;1;1;1;1;1;1;1;1;1;1;1;1;1;1;1;1;1;1;1;1;1;1;1;1;1;1;1;1;1;1;1;1;1;1;1;1;1;1;1;1;1;1;1;1;1;1;1;1;1;1;1;1;1;1;1;1;1;1	3069168;3069183;3069197;3069211;3069211;3186125;3186125;3186125;3186125;3186125;3237931;3244087;3244087;3244087;3244087;3244087;3244132;3385149;3385149;3385152;3385152;3385152;3385152;3386676;3396491;3396491;3396491;3396491;3396491;3396491;3402791;3402791;3402791;3402791;3402791;3402791;3404739;3404739;3404739;3404739;3404739;3404739;3405495;3405495;3405495;3405495;3405495;3405495;3411384;3411384…	3069296;3069296;3069296;3069296;3069296;3186474;3186474;3186474;3186591;3186474;3238095;3244137;3244137;3244137;3244137;3244137;3244137;3385286;3385286;3385286;3385286;3385286;3385286;3386918;3396593;3396593;3396593;3396593;3396593;3396593;3402998;3402998;3402998;3402998;3402998;3402998;3404886;3404886;3404886;3404886;3404886;3404886;3405648;3405648;3405648;3405648;3405648;3405648;3412800;3412800…	+;+;+;+;+;+;+;+;+;+;+;+;+;+;+;+;+;+;+;+;+;+;+;+;+;+;+;+;+;+;+;+;+;+;+;+;+;+;+;+;+;+;+;+;+;+;+;+;+;+;+;+;+;+;+;+;+;+;+;+;+;+;+;+;+;+;+;+;+;+;+;+;+;+;+;+;+;+;+;+;+;+;+;+;+;+;+;+;+;+;+;+;+;+;+;+;+;+;+;+;+;+;+;+;+;+;+	9767	0.299278	0.248623	0.243138	0.270434	0.315877	0.244271
RP11-22L13.1	1	3306636	3310096	-	3461	0.0222254	0	0	0.0221209	0.0457134	0.0111183
ARHGEF16	1;1;1;1;1;1;1;1;1;1;1;1;1;1;1;1;1;1;1;1;1;1;1;1;1;1;1;1;1;1;1;1;1;1;1;1;1;1;1;1;1;1;1;1;1;1;1;1;1;1;1;1;1;1;1;1;1;1;1;1	3454426;3463066;3466005;3466148;3466971;3467168;3467168;3468544;3468880;3468880;3468880;3469433;3469433;3469433;3469433;3471607;3471624;3472769;3473078;3473078;3473078;3473078;3473078;3473078;3473393;3473393;3473393;3473393;3473393;3473393;3473393;3474708;3474708;3474708;3474708;3474708;3475970;3475970;3475970;3475970;3475970;3477875;3477875;3477875;3477875;3478424;3478424;3478424;3479517;3479517…	3454811;3463672;3466193;3466193;3467337;3467337;3467337;3468936;3468936;3468936;3468936;3469593;3469593;3469593;3469593;3471791;3471791;3473230;3473230;3473230;3473230;3473230;3473230;3473230;3473522;3474457;3473522;3473521;3473522;3473522;3473522;3474782;3474782;3474782;3474782;3474782;3476019;3476062;3476062;3476062;3476062;3478612;3478026;3478026;3478026;3478612;3478612;3478612;3479590;3479590…	+;+;+;+;+;+;+;+;+;+;+;+;+;+;+;+;+;+;+;+;+;+;+;+;+;+;+;+;+;+;+;+;+;+;+;+;+;+;+;+;+;+;+;+;+;+;+;+;+;+;+;+;+;+;+;+;+;+;+;+	5563	4.36257	4.47959	4.28945	3.37868	3.57638	3.41711
RP11-168F9.2	1	3487246	3487627	+	382	0.100684	0.20842	0.100267	0	0.207086	0
MEGF6	1;1;1;1;1;1;1;1;1;1;1;1;1;1;1;1;1;1;1;1;1;1;1;1;1;1;1;1;1;1;1;1;1;1;1;1;1;1;1;1;1;1;1;1;1;1;1;1;1;1;1;1;1;1;1;1;1;1;1;1;1;1;1;1;1;1;1;1;1;1;1;1;1;1;1;1;1;1;1;1;1;1;1;1;1;1;1;1;1;1;1;1;1;1;1;1;1;1;1;1;1;1;1;1;1;1;1;1;1;1;1;1;1;1;1;1;1;1;1;1;1;1	3489920;3489926;3490312;3490562;3490912;3490912;3490912;3490925;3492639;3492639;3492639;3492639;3492639;3492639;3492728;3493771;3493771;3493771;3493771;3493771;3493996;3493996;3493996;3493996;3493996;3494371;3494371;3494371;3494371;3494371;3494613;3494613;3494613;3494613;3495890;3495890;3495890;3495890;3495890;3496655;3496655;3496655;3496655;3496988;3496988;3497233;3497233;3497233;3497491;3498371…	3490589;3490589;3490589;3490589;3490959;3490959;3490959;3490959;3492767;3492767;3492767;3493486;3492767;3492767;3492767;3493899;3493899;3493899;3493899;3493797;3494124;3494244;3494124;3494124;3494124;3494741;3494499;3494499;3494499;3494499;3494741;3494741;3494741;3494741;3496014;3496018;3496018;3496018;3496018;3496717;3496783;3496783;3496783;3497119;3497119;3497361;3497361;3497361;3497621;3498499…	-;-;-;-;-;-;-;-;-;-;-;-;-;-;-;-;-;-;-;-;-;-;-;-;-;-;-;-;-;-;-;-;-;-;-;-;-;-;-;-;-;-;-;-;-;-;-;-;-;-;-;-;-;-;-;-;-;-;-;-;-;-;-;-;-;-;-;-;-;-;-;-;-;-;-;-;-;-;-;-;-;-;-;-;-;-;-;-;-;-;-;-;-;-;-;-;-;-;-;-;-;-;-;-;-;-;-;-;-;-;-;-;-;-;-;-;-;-;-;-;-;-	7039	2.24024	1.90587	1.75214	1.7892	1.69138	1.7767
MIR551A	1	3560695	3560790	-	96	0	0	1.19694	0	0	0
RP11-46F15.2	1;1;1	3623190;3624308;3624632	3623556;3624450;3624743	-;-;-	622	0.556512	0.832006	0.862106	0.676981	0.635908	0.185597
TPRG1L	1;1;1;1;1;1;1;1;1	3625002;3625050;3625424;3625424;3625713;3627500;3627500;3628409;3628409	3625273;3625273;3625515;3625515;3625889;3627653;3627653;3630127;3630127	+;+;+;+;+;+;+;+;+	2414	9.70291	9.41612	8.4728	8.97539	9.06093	8.75137
WRAP73	1;1;1;1;1;1;1;1;1;1;1;1;1;1;1;1;1;1;1;1;1;1;1;1;1;1;1;1;1;1;1;1;1;1;1;1;1;1;1;1;1;1;1;1;1;1;1;1;1;1;1;1;1;1;1;1;1;1;1;1	3630767;3630767;3631466;3631886;3632213;3632213;3632213;3632766;3633310;3633398;3633398;3633398;3634916;3634997;3634997;3634997;3634997;3634997;3635014;3635160;3635160;3635160;3635160;3635160;3635160;3635272;3635944;3635944;3635944;3635944;3635944;3636995;3636995;3636995;3636995;3636995;3636995;3638750;3638750;3638750;3638750;3638750;3638750;3646666;3646666;3646666;3646666;3646666;3647246;3647408…	3631117;3631657;3631657;3637098;3632338;3632338;3632338;3633503;3633503;3633503;3633503;3633503;3635074;3635074;3635074;3635074;3635074;3635074;3635074;3635433;3635450;3635294;3635294;3635294;3635294;3635294;3636030;3636030;3636030;3636030;3636030;3637098;3637098;3637057;3637098;3637098;3637098;3638822;3638822;3638822;3639625;3638822;3638822;3646782;3646782;3646782;3646782;3646782;3647560;3647560…	-;-;-;-;-;-;-;-;-;-;-;-;-;-;-;-;-;-;-;-;-;-;-;-;-;-;-;-;-;-;-;-;-;-;-;-;-;-;-;-;-;-;-;-;-;-;-;-;-;-;-;-;-;-;-;-;-;-;-;-	7604	0.73847	0.811452	1.04268	0.770235	0.816662	0.789448
TP73	1;1;1;1;1;1;1;1;1;1;1;1;1;1;1;1;1;1;1;1;1;1;1;1;1;1;1;1;1;1;1;1;1;1;1;1;1;1;1;1;1;1;1;1;1;1;1;1;1;1;1;1;1;1;1;1;1;1;1;1;1;1;1;1;1;1;1;1;1;1;1;1;1;1;1;1;1;1;1;1;1;1;1;1;1;1;1;1;1;1;1;1;1;1;1;1;1;1;1;1;1;1;1;1;1;1;1;1;1;1;1;1;1;1;1;1;1;1;1;1;1;1;1;1;1;1;1;1;1;1;1;1;1;1;1;1;1;1;1;1;1;1;1;1;1;1	3652520;3652520;3652565;3652565;3652565;3682333;3682333;3682333;3682333;3682333;3682366;3682366;3683060;3683060;3683060;3683060;3683060;3683060;3683060;3690672;3690672;3690672;3690707;3698046;3698058;3707549;3707549;3707549;3707549;3707549;3707549;3707549;3707549;3707549;3707549;3707549;3707549;3707549;3722021;3722021;3722021;3722021;3722021;3722021;3722021;3722021;3722021;3722021;3722021;3722021…	3652641;3652641;3652641;3652641;3652641;3682430;3682430;3682430;3682430;3682430;3682430;3682430;3683180;3683180;3683180;3683180;3683180;3683180;3683180;3690944;3690944;3690944;3690944;3698151;3698151;3708534;3707791;3707791;3707791;3707791;3707791;3707791;3707791;3707791;3707791;3707791;3707791;3707791;3722207;3722207;3722207;3722207;3722207;3722207;3722207;3722207;3722207;3722207;3722207;3722207…	+;+;+;+;+;+;+;+;+;+;+;+;+;+;+;+;+;+;+;+;+;+;+;+;+;+;+;+;+;+;+;+;+;+;+;+;+;+;+;+;+;+;+;+;+;+;+;+;+;+;+;+;+;+;+;+;+;+;+;+;+;+;+;+;+;+;+;+;+;+;+;+;+;+;+;+;+;+;+;+;+;+;+;+;+;+;+;+;+;+;+;+;+;+;+;+;+;+;+;+;+;+;+;+;+;+;+;+;+;+;+;+;+;+;+;+;+;+;+;+;+;+;+;+;+;+;+;+;+;+;+;+;+;+;+;+;+;+;+;+;+;+;+;+;+;+	6763	2.61033	2.47808	2.39565	2.46786	2.07037	1.94593
RP5-1092A11.5	1;1;1	3658938;3662153;3668625	3659430;3662265;3668772	-;-;-	754	0.255047	0.369573	0.253993	0.152308	0.104916	0.306211
TP73-AS1	1;1;1;1;1;1;1;1;1;1;1;1;1;1;1;1;1;1;1;1;1;1;1;1;1;1;1;1;1;1;1;1;1;1;1;1;1;1;1;1;1;1;1;1;1;1;1	3735601;3735984;3735984;3736175;3736926;3737149;3737594;3737781;3738075;3738434;3738447;3739059;3740137;3740233;3740233;3740233;3740233;3740233;3740275;3741220;3742430;3742804;3742804;3742804;3742804;3742804;3742804;3742804;3742804;3743061;3743061;3743061;3743061;3743061;3743061;3743061;3743280;3743301;3745607;3745607;3745607;3745607;3745607;3746287;3746437;3746528;3736943	3736588;3740387;3737854;3736558;3737103;3737854;3738513;3737875;3738513;3738513;3738513;3739216;3740387;3740387;3740387;3740387;3740387;3740387;3740387;3741373;3742517;3742911;3742957;3742858;3742911;3742960;3742957;3742911;3742911;3743261;3743190;3743190;3743190;3743190;3743190;3743190;3743370;3743371;3746186;3746186;3747336;3747322;3746181;3746776;3747023;3746742;3737103	-;-;-;-;-;-;-;-;-;-;-;-;-;-;-;-;-;-;-;-;-;-;-;-;-;-;-;-;-;-;-;-;-;-;-;-;-;-;-;-;-;-;-;-;-;-;+	7370	0.339209	0.334886	0.259852	0.348002	0.35421	0.318496
CCDC27	1;1;1;1;1;1;1;1;1;1;1;1;1;1;1;1;1;1;1;1;1;1;1;1;1;1;1;1;1;1	3746460;3747814;3751332;3752398;3752445;3752475;3754118;3754118;3754118;3755457;3755457;3755457;3756733;3756752;3761281;3761281;3762620;3762620;3762967;3763108;3763706;3763706;3766535;3766535;3767233;3767233;3769783;3769783;3771401;3771401	3746691;3747958;3751457;3752799;3752799;3752799;3754241;3754241;3754241;3755567;3755567;3757189;3756890;3756890;3761430;3761430;3762712;3762712;3763474;3763474;3763836;3763836;3766612;3766612;3767445;3767445;3769887;3769887;3771645;3771644	+;+;+;+;+;+;+;+;+;+;+;+;+;+;+;+;+;+;+;+;+;+;+;+;+;+;+;+;+;+	4285	0.00897576	0	0.0178773	0.0178671	0.00923069	0
SMIM1	1;1;1;1;1;1;1;1	3772788;3772825;3773063;3773063;3775299;3775299;3775299;3775795	3772841;3773181;3773181;3773181;3775388;3775670;3775483;3775982	+;+;+;+;+;+;+;+	954	1.41105	1.46047	1.32492	0.682142	0.704832	1.21008
LRRC47	1;1;1;1;1;1;1;1;1;1;1;1;1;1;1;1	3778558;3781135;3781290;3781512;3781512;3781512;3782661;3782661;3782661;3783770;3783996;3783996;3783996;3785087;3786849;3795862	3781336;3781336;3781336;3781601;3781601;3781601;3782763;3782763;3782763;3783911;3784047;3784175;3784111;3785203;3787310;3796504	-;-;-;-;-;-;-;-;-;-;-;-;-;-;-;-	4516	8.78917	9.19398	9.88086	9.03602	9.38914	10.0206
RN7SL574P	1	3782815	3783111	+	297	0	0.938242	0	0	0	0
RP1-286D6.5	1	3785008	3785538	+	531	28.9726	27.4385	31.8824	27.6108	27.4118	32.9005
CEP104	1;1;1;1;1;1;1;1;1;1;1;1;1;1;1;1;1;1;1;1;1;1;1;1;1;1;1;1;1;1;1;1;1;1;1;1;1;1;1;1;1;1;1;1;1;1;1;1;1;1;1;1;1;1;1;1;1;1;1;1;1;1;1;1;1;1;1;1;1;1;1;1;1;1;1;1;1	3812081;3815239;3816149;3816280;3816280;3822776;3823174;3823174;3823424;3823424;3823424;3825758;3825758;3825758;3826370;3826370;3826370;3826708;3826708;3826708;3829266;3829266;3829266;3829692;3829791;3831046;3831046;3831091;3833671;3833862;3833862;3834925;3834925;3834925;3835062;3836495;3836495;3836495;3836915;3837292;3837292;3837292;3838964;3838964;3838964;3839083;3839608;3839608;3839608;3839757…	3815517;3815517;3816370;3816458;3816370;3823241;3823241;3823241;3823562;3823562;3823562;3825866;3825866;3825866;3826436;3826436;3826436;3826744;3826744;3826744;3829373;3829306;3829373;3829997;3829997;3831224;3831222;3831222;3834035;3834035;3834035;3835092;3835092;3835092;3835092;3836692;3836692;3836692;3837136;3837345;3837519;3837519;3839110;3839119;3839119;3839119;3839776;3839776;3839776;3839776…	-;-;-;-;-;-;-;-;-;-;-;-;-;-;-;-;-;-;-;-;-;-;-;-;-;-;-;-;-;-;-;-;-;-;-;-;-;-;-;-;-;-;-;-;-;-;-;-;-;-;-;-;-;-;-;-;-;-;-;-;-;-;-;-;-;-;-;-;-;-;-;-;-;-;-;-;-	7876	4.44872	4.87242	4.71725	4.52013	4.95674	4.48516
DFFB	1;1;1;1;1;1;1;1;1;1;1;1;1;1;1;1;1;1;1;1;1;1;1;1;1;1;1;1;1;1;1;1;1;1;1;1;1;1;1;1;1;1;1;1;1;1;1;1;1;1;1;1;1;1;1;1;1;1;1;1;1;1;1;1;1;1;1;1;1;1;1	3857267;3857267;3857281;3857281;3857460;3857473;3857473;3857517;3857600;3857604;3858718;3858718;3858718;3858718;3858718;3858718;3858718;3858718;3858718;3858718;3860420;3860420;3865643;3865762;3865762;3865812;3865812;3865812;3865812;3865812;3866284;3867663;3867974;3867974;3867974;3867974;3867974;3867974;3867974;3867974;3869605;3869605;3869605;3869605;3869605;3869605;3869605;3869605;3869605;3872472…	3857717;3857717;3857717;3857717;3857717;3857717;3857717;3857717;3857717;3857717;3858851;3858866;3858844;3858844;3858844;3858866;3858844;3858844;3858844;3858866;3860506;3860490;3866000;3866000;3866000;3866000;3866000;3866000;3866000;3866000;3866398;3868053;3868053;3868053;3868053;3868053;3868053;3868053;3868053;3868053;3869775;3869775;3869775;3869775;3869775;3869775;3869775;3869775;3869775;3872545…	+;+;+;+;+;+;+;+;+;+;+;+;+;+;+;+;+;+;+;+;+;+;+;+;+;+;+;+;+;+;+;+;+;+;+;+;+;+;+;+;+;+;+;+;+;+;+;+;+;+;+;+;+;+;+;+;+;+;+;+;+;+;+;+;+;+;+;+;+;+;+	3870	0.745371	0.771478	0.999616	0.563817	0.735879	0.87501
C1orf174	1;1;1;1;1;1;1;1;1;1;1;1	3889125;3889125;3889125;3890569;3890569;3890569;3892883;3892883;3895295;3900172;3900172;3900172	3890073;3890073;3890073;3892996;3891057;3891057;3892996;3892996;3896183;3900285;3900293;3900247	-;-;-;-;-;-;-;-;-;-;-;-	4388	0.578495	0.662262	0.872883	0.985793	0.685065	0.824332
LINC01134	1;1;1;1;1;1;1;1;1	3900372;3900404;3900416;3903965;3903965;3905231;3913692;3914395;3914395	3900631;3900631;3900631;3904036;3904036;3905532;3914290;3917225;3915447	+;+;+;+;+;+;+;+;+	4064	0.0851748	0.0685674	0.0376989	0.131871	0.0681286	0.0189373
EEF1DP6	1	4175528	4175899	-	372	0	0	0	0.102904	0	0
AJAP1	1;1;1;1;1;1;1;1;1;1;1;1;1;1	4654732;4655045;4711155;4711900;4711900;4711900;4769853;4769853;4772280;4772280;4774427;4774427;4777401;4782545	4655454;4655454;4711186;4712165;4712699;4712699;4769940;4769940;4772525;4772525;4774558;4774558;4777794;4792534	+;+;+;+;+;+;+;+;+;+;+;+;+;+	12405	0.0496073	0.0288815	0.0401393	0.0771467	0.0350736	0.0465303
NPHP4	1;1;1;1;1;1;1;1;1;1;1;1;1;1;1;1;1;1;1;1;1;1;1;1;1;1;1;1;1;1;1;1;1;1;1;1;1;1;1;1;1;1;1;1;1;1;1;1;1;1;1;1;1;1;1;1;1;1;1;1;1;1;1;1;1;1;1;1;1;1;1;1;1;1;1;1;1;1;1;1;1;1;1;1;1;1;1;1;1;1;1;1;1;1;1;1;1;1;1;1;1;1;1;1;1;1;1;1;1;1;1;1;1;1;1;1;1;1;1;1;1;1;1;1;1;1;1;1;1;1;1;1;1;1;1;1;1;1;1;1;1;1;1;1;1;1;1;1;1;1;1;1;1;1;1	5862811;5862811;5862811;5862813;5862818;5863265;5863890;5863890;5863890;5863890;5864338;5864338;5864338;5864338;5864338;5865102;5865102;5865102;5865102;5866373;5866373;5866373;5866373;5867030;5867030;5867030;5867030;5867030;5867030;5867082;5867740;5867740;5867740;5867740;5867740;5867740;5873252;5873252;5873252;5873252;5873252;5874471;5874471;5874471;5874471;5874874;5874874;5874874;5874874;5874905…	5863405;5864033;5866458;5863405;5863405;5863405;5864033;5864033;5864033;5864033;5864517;5864517;5864517;5864517;5866458;5865273;5865273;5865273;5865273;5866458;5866458;5866458;5866458;5867115;5867115;5867115;5867115;5867652;5867115;5867115;5867896;5867896;5867896;5867896;5867896;5868375;5873841;5873335;5873335;5873335;5873335;5874657;5874657;5874657;5874657;5875100;5875100;5875100;5875100;5875100…	-;-;-;-;-;-;-;-;-;-;-;-;-;-;-;-;-;-;-;-;-;-;-;-;-;-;-;-;-;-;-;-;-;-;-;-;-;-;-;-;-;-;-;-;-;-;-;-;-;-;-;-;-;-;-;-;-;-;-;-;-;-;-;-;-;-;-;-;-;-;-;-;-;-;-;-;-;-;-;-;-;-;-;-;-;-;-;-;-;-;-;-;-;-;-;-;-;-;-;-;-;-;-;-;-;-;-;-;-;-;-;-;-;-;-;-;-;-;-;-;-;-;-;-;-;-;-;-;-;-;-;-;-;-;-;-;-;-;-;-;-;-;-;-;-;-;-;-;-;-;-;-;-;-;-	13167	0.356365	0.25396	0.439251	0.372132	0.264351	0.400382
KCNAB2	1;1;1;1;1;1;1;1;1;1;1;1;1;1;1;1;1;1;1;1;1;1;1;1;1;1;1;1;1;1;1;1;1;1;1;1;1;1;1;1;1;1;1;1;1;1;1;1;1;1;1;1;1;1;1;1;1;1;1;1;1;1;1;1;1;1;1;1;1;1;1;1;1;1;1;1;1;1;1;1;1;1;1;1;1;1;1;1;1;1;1;1;1;1;1;1;1;1;1;1;1;1;1;1;1;1;1;1;1;1;1;1;1;1;1;1;1;1;1;1;1;1;1;1;1;1;1;1;1;1;1;1;1;1;1;1;1;1;1;1;1;1;1;1;1;1;1;1;1;1;1;1;1;1;1;1;1;1;1;1;1;1;1;1;1;1;1;1;1;1;1;1;1;1;1;1;1;1;1;1;1;1;1;1;1;1;1;1;1;1;1;1	5991466;5992363;5992673;5992701;5992706;5992711;5995863;6007439;6018635;6026013;6026013;6026300;6026300;6026320;6027297;6034283;6035917;6040517;6040517;6040517;6040517;6040517;6040517;6040517;6040517;6040517;6040517;6040517;6040517;6040517;6040618;6041168;6041831;6041831;6041831;6041831;6041831;6041831;6041831;6041831;6041831;6045921;6046114;6051511;6072755;6072755;6072755;6072755;6072755;6072755…	5991556;5992788;5992788;5992788;5992788;5992788;5996084;6007660;6018835;6026445;6026445;6026445;6026445;6026445;6027459;6034794;6036048;6040645;6040645;6040645;6040645;6040645;6040645;6040645;6040645;6040645;6040645;6040645;6040645;6040645;6040645;6041762;6041872;6041872;6041872;6041872;6041872;6041872;6041872;6041872;6041872;6046183;6046183;6051754;6072798;6072798;6072798;6072798;6072798;6072798…	+;+;+;+;+;+;+;+;+;+;+;+;+;+;+;+;+;+;+;+;+;+;+;+;+;+;+;+;+;+;+;+;+;+;+;+;+;+;+;+;+;+;+;+;+;+;+;+;+;+;+;+;+;+;+;+;+;+;+;+;+;+;+;+;+;+;+;+;+;+;+;+;+;+;+;+;+;+;+;+;+;+;+;+;+;+;+;+;+;+;+;+;+;+;+;+;+;+;+;+;+;+;+;+;+;+;+;+;+;+;+;+;+;+;+;+;+;+;+;+;+;+;+;+;+;+;+;+;+;+;+;+;+;+;+;+;+;+;+;+;+;+;+;+;+;+;+;+;+;+;+;+;+;+;+;+;+;+;+;+;+;+;+;+;+;+;+;+;+;+;+;+;+;+;+;+;+;+;+;+;+;+;+;+;+;+;+;+;+;+;+;+	9534	1.32722	1.595	1.45832	1.66628	1.5682	1.39247
CHD5	1;1;1;1;1;1;1;1;1;1;1;1;1;1;1;1;1;1;1;1;1;1;1;1;1;1;1;1;1;1;1;1;1;1;1;1;1;1;1;1;1;1;1;1;1;1;1;1;1;1;1;1;1;1;1;1;1;1;1;1;1;1;1;1;1;1;1;1;1;1;1;1;1;1;1;1;1;1;1;1;1;1;1;1;1;1;1;1;1;1;1;1;1;1;1;1;1;1;1;1;1;1;1;1;1;1;1;1;1;1;1;1;1;1;1;1;1;1;1;1;1;1;1;1;1;1;1;1;1;1;1;1;1;1;1;1;1	6101793;6105081;6105081;6105083;6105091;6106234;6106234;6106234;6106234;6106234;6106395;6106395;6106616;6106616;6106616;6106616;6106616;6109795;6109795;6109795;6109795;6110394;6110394;6110394;6110394;6111775;6111775;6111775;6111775;6112140;6112140;6112140;6112140;6112909;6112909;6112909;6112909;6113311;6121105;6121105;6121105;6121105;6121494;6121494;6121494;6121494;6123948;6123948;6123948;6124517…	6105427;6105427;6105427;6105427;6105427;6106287;6106287;6106287;6106287;6106287;6106509;6106509;6106779;6106779;6106772;6106779;6106779;6109990;6109990;6109990;6109990;6110526;6110526;6110526;6110526;6111883;6111883;6111883;6111883;6112277;6112277;6112277;6112277;6112998;6112998;6112998;6112998;6113416;6121237;6121237;6121237;6121237;6121573;6121573;6121573;6121573;6124107;6124107;6124107;6124661…	-;-;-;-;-;-;-;-;-;-;-;-;-;-;-;-;-;-;-;-;-;-;-;-;-;-;-;-;-;-;-;-;-;-;-;-;-;-;-;-;-;-;-;-;-;-;-;-;-;-;-;-;-;-;-;-;-;-;-;-;-;-;-;-;-;-;-;-;-;-;-;-;-;-;-;-;-;-;-;-;-;-;-;-;-;-;-;-;-;-;-;-;-;-;-;-;-;-;-;-;-;-;-;-;-;-;-;-;-;-;-;-;-;-;-;-;-;-;-;-;-;-;-;-;-;-;-;-;-;-;-;-;-;-;-;-;-	9890	0.0194445	0.0120753	0.00774563	0.0348354	0.0359941	0.0233451
RPL22	1;1;1;1;1;1;1;1;1;1;1;1;1;1;1;1;1;1;1;1;1;1;1;1;1;1;1;1;1;1;1;1	6181269;6185020;6186575;6186615;6186692;6186723;6192927;6192930;6192930;6192930;6192930;6192930;6192930;6192930;6197652;6197652;6197652;6197652;6197652;6197652;6197652;6197652;6199370;6199562;6200489;6200489;6200489;6203367;6208681;6208681;6209135;6209135	6181486;6186816;6186816;6186816;6186816;6186816;6193054;6193054;6193054;6193054;6193054;6193054;6193054;6193054;6197756;6197756;6197756;6197756;6197756;6197756;6199563;6197757;6199553;6199612;6200727;6200750;6200842;6203494;6208739;6208739;6209389;6209244	-;-;-;-;-;-;-;-;-;-;-;-;-;-;-;-;-;-;-;-;-;-;-;-;-;-;-;-;-;-;-;-	4900	355.224	353.603	341.499	335.678	348.741	376.889
RP1-120G22.11	1;1;1	6204840;6205206;6205754	6204982;6205413;6205780	-;-;-	378	0.305247	0.842503	0.101328	1.41778	0.627833	0.712602
RNF207	1;1;1;1;1;1;1;1;1;1;1;1;1;1;1;1;1;1;1;1;1;1;1;1;1;1;1;1;1;1;1;1;1;1;1;1;1;1;1;1;1;1;1;1;1;1;1;1;1;1;1;1;1;1	6205475;6206129;6206176;6206196;6206536;6206536;6206536;6207379;6207379;6207379;6208618;6208860;6208881;6209115;6209115;6209268;6209268;6209414;6209414;6209924;6209924;6209924;6210223;6210223;6210223;6210370;6210370;6210370;6210870;6210902;6210938;6211021;6211021;6211035;6211867;6211867;6211867;6211867;6211923;6212218;6212231;6212231;6212682;6212682;6212682;6212738;6213066;6213066;6218289;6218289…	6206101;6206302;6206302;6206302;6206726;6206726;6206726;6207511;6208307;6207564;6209025;6209025;6209025;6209196;6209196;6209539;6209343;6209539;6209539;6209970;6209970;6209970;6210295;6210295;6210295;6210438;6210900;6210438;6210938;6210938;6211118;6211118;6211118;6211118;6211916;6212053;6212053;6212053;6212053;6212416;6212416;6212416;6212836;6213183;6212733;6212903;6213183;6213183;6218369;6218369…	+;+;+;+;+;+;+;+;+;+;+;+;+;+;+;+;+;+;+;+;+;+;+;+;+;+;+;+;+;+;+;+;+;+;+;+;+;+;+;+;+;+;+;+;+;+;+;+;+;+;+;+;+;+	6585	0.303717	0.290174	0.506042	0.261596	0.31835	0.426588
ICMT	1;1;1;1;1;1;1;1;1;1;1;1;1;1;1;1;1	6221193;6221898;6223438;6223491;6224599;6231902;6231902;6231902;6233474;6233474;6234405;6234886;6234886;6234886;6235717;6235717;6235717	6225262;6222160;6223502;6225262;6225262;6232119;6232119;6232119;6233643;6233643;6234511;6234974;6234974;6234974;6235972;6235972;6235940	-;-;-;-;-;-;-;-;-;-;-;-;-;-;-;-;-	4910	6.29008	6.66444	7.09096	7.60146	7.17763	6.08949
LINC00337	1;1;1;1;1;1;1	6236240;6236966;6237245;6237771;6237814;6238221;6238221	6236336;6237150;6237345;6237848;6237848;6238940;6239444	+;+;+;+;+;+;+	1685	0.159779	0	0.159119	0.0227182	0.187791	0.0456742
GPR153	1;1;1;1;1;1	6247346;6250440;6251338;6253718;6254550;6260825	6250003;6250624;6251530;6254147;6255014;6260975	-;-;-;-;-;-	4082	2.36495	2.30151	2.26134	2.00685	1.80229	1.73455
ACOT7	1;1;1;1;1;1;1;1;1;1;1;1;1;1;1;1;1;1;1;1;1;1;1;1;1;1;1;1;1;1;1;1;1;1;1;1;1;1;1;1;1;1;1;1;1;1;1;1;1;1;1;1;1;1;1;1;1;1;1;1;1;1;1;1;1;1;1;1;1;1;1;1;1;1;1;1;1;1;1;1;1;1;1;1;1	6264269;6264273;6264273;6264273;6264273;6264273;6264273;6264273;6281102;6281102;6281102;6281102;6281102;6281102;6281102;6281102;6281130;6281253;6282724;6282724;6282724;6294864;6294864;6294864;6294864;6294864;6294864;6294864;6294864;6294864;6294864;6318492;6318492;6318492;6318492;6318492;6318492;6318492;6318492;6318492;6327299;6327299;6327299;6327299;6327299;6327299;6327299;6327299;6327299;6333477…	6264695;6264695;6264695;6264695;6264695;6264695;6264695;6264695;6281286;6281286;6281286;6281286;6281286;6281286;6281286;6281286;6281286;6281286;6282796;6282888;6282796;6295504;6294980;6294980;6294980;6294980;6294980;6294980;6294980;6294980;6294980;6318578;6318578;6318578;6318578;6318578;6318578;6318578;6318578;6318578;6327413;6327413;6327413;6327413;6327413;6327413;6327413;6327413;6327413;6333568…	-;-;-;-;-;-;-;-;-;-;-;-;-;-;-;-;-;-;-;-;-;-;-;-;-;-;-;-;-;-;-;-;-;-;-;-;-;-;-;-;-;-;-;-;-;-;-;-;-;-;-;-;-;-;-;-;-;-;-;-;-;-;-;-;-;-;-;-;-;-;-;-;-;-;-;-;-;-;-;-;-;-;-;-;-	4124	8.86919	9.65283	10.4114	10.6004	9.87879	9.58281
RP1-202O8.3	1	6393555	6394391	+	837	0.597365	0.332925	0.594895	0.27441	0.425306	0.459744
HES2	1;1;1;1;1;1;1;1;1;1;1;1;1;1;1;1;1;1;1	6412418;6413000;6413050;6415232;6416516;6418414;6418849;6419241;6419607;6419607;6419607;6419607;6419607;6419776;6419776;6419776;6419776;6419776;6424478	6413282;6413282;6413282;6419153;6416631;6419153;6419340;6419340;6419702;6419702;6419702;6419702;6419702;6419907;6419917;6419919;6419843;6419903;6424670	-;-;-;-;-;-;-;-;-;-;-;-;-;-;-;-;-;-;-	5407	0.604623	0.552177	0.545453	0.460184	0.468175	0.540877
ESPN	1;1;1;1;1;1;1;1;1;1;1;1;1;1;1;1;1;1;1;1;1;1;1;1;1;1;1;1;1;1;1;1;1;1;1;1;1;1;1;1;1;1;1;1;1;1;1;1;1;1;1;1;1;1;1;1;1;1;1;1;1;1;1;1;1;1;1;1;1;1;1;1;1;1;1;1;1;1;1;1;1;1;1;1;1;1;1;1;1;1;1;1	6424788;6424788;6428226;6428226;6437300;6437568;6440254;6440254;6440254;6440254;6440378;6440626;6440626;6440626;6440626;6440659;6440934;6440934;6440934;6444481;6444481;6444481;6445664;6445664;6445664;6447331;6447351;6448043;6448043;6448467;6448520;6448641;6448641;6448641;6448641;6448641;6448641;6448641;6448641;6448893;6448893;6448893;6448893;6449055;6450374;6450444;6451317;6451603;6451603;6451603…	6425249;6425249;6428419;6428419;6437506;6437747;6440440;6440440;6440440;6440440;6440440;6440822;6440797;6440808;6440808;6440808;6441065;6441065;6441065;6444682;6444682;6444682;6445757;6445935;6445935;6447459;6447459;6448117;6448117;6448561;6448561;6448802;6448802;6448802;6448802;6448802;6449037;6449091;6449091;6448958;6449091;6449091;6449056;6449091;6450470;6450470;6451370;6451748;6451748;6451748…	+;+;+;+;+;+;+;+;+;+;+;+;+;+;+;+;+;+;+;+;+;+;+;+;+;+;+;+;+;+;+;+;+;+;+;+;+;+;+;+;+;+;+;+;+;+;+;+;+;+;+;+;+;+;+;+;+;+;+;+;+;+;+;+;+;+;+;+;+;+;+;+;+;+;+;+;+;+;+;+;+;+;+;+;+;+;+;+;+;+;+;+	6943	1.73388	1.85768	1.4233	1.39491	1.27041	1.24703
RP1-202O8.2	1;1;1	6443034;6445562;6446912	6443169;6445681;6447006	-;-;-	351	2.62982	3.51583	2.18246	3.05369	1.9157	1.7541
TNFRSF25	1;1;1;1;1;1;1;1;1;1;1;1;1;1;1;1;1;1;1;1;1;1;1;1;1;1;1;1;1;1;1;1;1;1;1;1;1;1;1;1;1;1;1;1;1;1;1;1;1;1;1;1;1;1;1;1;1;1;1;1;1;1;1;1;1;1;1;1;1;1;1;1;1;1;1;1;1;1;1;1;1;1;1;1;1;1;1;1;1;1;1;1;1;1;1;1;1;1;1;1;1;1;1;1;1;1;1;1;1;1;1;1;1;1;1;1;1;1;1;1;1;1;1;1;1;1;1;1;1;1;1;1;1;1	6461151;6461151;6461151;6461151;6461151;6461151;6461204;6461434;6461434;6461434;6461434;6461434;6461434;6461480;6461756;6461994;6461994;6461994;6461994;6461994;6461994;6461994;6461994;6461994;6461994;6461994;6461994;6461994;6461994;6461994;6461994;6462319;6462629;6462629;6462629;6462629;6462629;6462629;6462629;6462629;6462629;6462629;6462629;6462629;6462629;6462629;6462637;6462863;6462863;6462863…	6461762;6461762;6461762;6461762;6461762;6461762;6461762;6461762;6461762;6461762;6461762;6461762;6461762;6461762;6461762;6462174;6462174;6462174;6462174;6462174;6462174;6462174;6462174;6462174;6462174;6462174;6462174;6462174;6462174;6462174;6462174;6462607;6462666;6462663;6462663;6462663;6462666;6462663;6462666;6462663;6462666;6462666;6462666;6462666;6462666;6462666;6462663;6462970;6462956;6463347…	-;-;-;-;-;-;-;-;-;-;-;-;-;-;-;-;-;-;-;-;-;-;-;-;-;-;-;-;-;-;-;-;-;-;-;-;-;-;-;-;-;-;-;-;-;-;-;-;-;-;-;-;-;-;-;-;-;-;-;-;-;-;-;-;-;-;-;-;-;-;-;-;-;-;-;-;-;-;-;-;-;-;-;-;-;-;-;-;-;-;-;-;-;-;-;-;-;-;-;-;-;-;-;-;-;-;-;-;-;-;-;-;-;-;-;-;-;-;-;-;-;-;-;-;-;-;-;-;-;-;-;-;-;-	3918	0.245413	0.375933	0.31283	0.302881	0.262479	0.235715
PLEKHG5	1;1;1;1;1;1;1;1;1;1;1;1;1;1;1;1;1;1;1;1;1;1;1;1;1;1;1;1;1;1;1;1;1;1;1;1;1;1;1;1;1;1;1;1;1;1;1;1;1;1;1;1;1;1;1;1;1;1;1;1;1;1;1;1;1;1;1;1;1;1;1;1;1;1;1;1;1;1;1;1;1;1;1;1;1;1;1;1;1;1;1;1;1;1;1;1;1;1;1;1;1;1;1;1;1;1;1;1;1;1;1;1;1;1;1;1;1;1;1;1;1;1;1;1;1;1;1;1;1;1;1;1;1;1;1;1;1;1;1;1;1;1;1;1;1;1;1;1;1;1;1;1;1;1;1;1;1;1;1;1;1;1;1;1;1;1;1;1;1;1;1;1;1;1;1;1;1;1;1;1;1;1;1;1;1;1;1;1;1;1;1;1;1;1;1;1;1;1;1;1…	6466092;6466092;6466092;6466092;6466092;6466092;6467122;6467122;6467122;6467122;6467122;6467122;6467825;6467825;6467825;6467825;6467825;6467825;6467825;6467825;6467825;6467825;6467825;6467825;6468099;6469042;6469042;6469042;6469042;6469042;6469042;6469042;6469042;6469042;6469042;6469042;6469042;6469335;6469335;6469335;6469335;6469335;6469335;6469335;6469335;6469335;6469335;6469335;6469335;6469544…	6467572;6467572;6467572;6467572;6467572;6467572;6467572;6467572;6467572;6467572;6467572;6467572;6467893;6468586;6468586;6468586;6467898;6468586;6468586;6468586;6468586;6468586;6468586;6468586;6468586;6469241;6469241;6469241;6469241;6469241;6469241;6469241;6469241;6469241;6469241;6469241;6469241;6469450;6469450;6469450;6469450;6469450;6469450;6469450;6469450;6469450;6469450;6469450;6469450;6469676…	-;-;-;-;-;-;-;-;-;-;-;-;-;-;-;-;-;-;-;-;-;-;-;-;-;-;-;-;-;-;-;-;-;-;-;-;-;-;-;-;-;-;-;-;-;-;-;-;-;-;-;-;-;-;-;-;-;-;-;-;-;-;-;-;-;-;-;-;-;-;-;-;-;-;-;-;-;-;-;-;-;-;-;-;-;-;-;-;-;-;-;-;-;-;-;-;-;-;-;-;-;-;-;-;-;-;-;-;-;-;-;-;-;-;-;-;-;-;-;-;-;-;-;-;-;-;-;-;-;-;-;-;-;-;-;-;-;-;-;-;-;-;-;-;-;-;-;-;-;-;-;-;-;-;-;-;-;-;-;-;-;-;-;-;-;-;-;-;-;-;-;-;-;-;-;-;-;-;-;-;-;-;-;-;-;-;-;-;-;-;-;-;-;-;-;-;-;-;-;-…	6920	2.48997	2.11697	1.97599	2.22379	2.01197	1.86842
NOL9	1;1;1;1;1;1;1;1;1;1;1;1;1;1;1;1;1;1;1;1;1;1;1	6521347;6526696;6528994;6531968;6531995;6532229;6532463;6532463;6533280;6533280;6533280;6541830;6541830;6544826;6544826;6545045;6549256;6549362;6549571;6550396;6550396;6554107;6554107	6526003;6526829;6529171;6532079;6532079;6532760;6532760;6532760;6533385;6533441;6533441;6541927;6541927;6545017;6544922;6545180;6549698;6549698;6549698;6550488;6550615;6554500;6554535	-;-;-;-;-;-;-;-;-;-;-;-;-;-;-;-;-;-;-;-;-;-;-	7293	1.04947	1.09714	1.46528	1.32272	1.39926	1.44045
TAS1R1	1;1;1;1;1;1;1;1;1;1;1;1;1;1;1;1;1;1	6555181;6555309;6570909;6570909;6570941;6570941;6574631;6574631;6576415;6576415;6576415;6576950;6576950;6576950;6578653;6578653;6578653;6579296	6555564;6555564;6571215;6571215;6571215;6571215;6575392;6575392;6576627;6576627;6576627;6577070;6577070;6577070;6579426;6579757;6579626;6579426	+;+;+;+;+;+;+;+;+;+;+;+;+;+;+;+;+;+	2892	0	0.0275299	0	0	0	0
ZBTB48	1;1;1;1;1;1;1;1;1;1;1;1;1;1;1;1;1;1;1;1;1;1;1;1;1;1;1;1;1;1;1;1;1;1;1;1;1;1;1;1;1;1	6580001;6580017;6580048;6580088;6580541;6580541;6580541;6582058;6582058;6582058;6582058;6585302;6585919;6585919;6586207;6586695;6586695;6587205;6587205;6587205;6587256;6587478;6587478;6587478;6587478;6587515;6588060;6588060;6588060;6588060;6588060;6588278;6588278;6588278;6588687;6588756;6588756;6588756;6588916;6588916;6588916;6588916	6580049;6580070;6580136;6580136;6581299;6581299;6581299;6582299;6582299;6582299;6582245;6586787;6586030;6586030;6587291;6586787;6586787;6587291;6587291;6587291;6587291;6587632;6587632;6587632;6587632;6587632;6589280;6588196;6588196;6588105;6588196;6588442;6588442;6588442;6588844;6588844;6588844;6588844;6589280;6589160;6589280;6589280	+;+;+;+;+;+;+;+;+;+;+;+;+;+;+;+;+;+;+;+;+;+;+;+;+;+;+;+;+;+;+;+;+;+;+;+;+;+;+;+;+;+	4503	1.76803	1.76808	1.63313	1.81922	1.62501	1.76038
KLHL21	1;1;1;1;1;1;1;1;1;1;1;1;1;1;1;1;1;1;1;1;1	6590724;6590724;6593193;6593205;6593381;6594081;6595485;6595485;6595485;6595485;6599047;6599047;6599047;6599047;6599047;6599750;6601797;6601797;6603454;6614450;6614450	6595557;6593658;6593658;6594918;6593658;6594110;6595557;6595557;6595557;6595557;6599452;6599452;6599452;6599452;6599452;6599816;6603001;6602869;6603684;6614607;6614560	-;-;-;-;-;-;-;-;-;-;-;-;-;-;-;-;-;-;-;-;-	6901	2.14014	1.88052	2.04248	1.90264	1.85703	1.90144
PHF13	1;1;1;1;1;1	6613685;6613762;6616757;6619803;6621411;6622192	6614105;6614105;6616858;6620337;6624033;6622645	+;+;+;+;+;+	3681	5.38101	5.11527	4.41187	4.50294	4.72794	4.35925
THAP3	1;1;1;1;1;1;1;1;1;1;1;1;1;1;1;1;1;1;1;1;1;1;1;1;1;1;1;1;1;1;1;1;1;1	6624866;6625150;6625171;6625181;6625192;6625198;6625225;6625230;6627763;6628395;6628499;6628499;6628499;6628499;6628499;6629643;6630288;6630288;6630288;6630288;6630288;6630288;6630291;6632370;6632391;6632391;6632391;6632391;6632391;6632796;6632796;6632796;6632796;6634020	6624954;6625292;6625292;6625292;6625292;6625292;6625292;6625292;6628519;6628691;6628691;6628691;6628691;6628691;6628691;6629724;6630353;6630326;6630353;6630353;6630353;6630353;6630353;6632495;6633051;6632495;6632495;6632495;6632495;6633121;6633273;6633368;6633565;6635586	+;+;+;+;+;+;+;+;+;+;+;+;+;+;+;+;+;+;+;+;+;+;+;+;+;+;+;+;+;+;+;+;+;+	4072	3.35307	3.37275	4.31745	3.48771	3.67172	3.22246
DNAJC11	1;1;1;1;1;1;1;1;1;1;1;1;1;1;1;1;1;1;1;1;1;1;1;1;1;1;1;1;1;1;1;1;1;1;1;1;1;1;1;1;1;1;1;1;1;1;1;1;1;1;1;1;1;1;1;1;1;1;1;1;1;1;1;1;1;1;1;1;1;1;1;1;1;1;1;1;1;1;1;1;1;1;1;1;1	6634168;6634168;6634168;6635113;6636117;6636117;6636117;6637198;6637198;6637198;6637301;6637447;6637447;6637447;6637447;6638083;6638295;6638295;6639902;6639902;6639902;6644558;6644558;6644558;6644558;6645041;6645041;6645041;6645041;6645789;6645789;6645800;6645871;6645876;6651017;6651529;6651529;6651529;6651529;6652829;6652829;6652829;6652829;6652829;6652914;6653809;6653911;6653911;6653911;6653911…	6635700;6634784;6635700;6635700;6636246;6636246;6636246;6637340;6637340;6637340;6637340;6637504;6637504;6637504;6638364;6638364;6638364;6638364;6640057;6640057;6640057;6644674;6644674;6644674;6644674;6645112;6645126;6645126;6645057;6645978;6645978;6645978;6645978;6645978;6651180;6651602;6651602;6651602;6651602;6652951;6652951;6652951;6652951;6652951;6652951;6654039;6654039;6654039;6654039;6654039…	-;-;-;-;-;-;-;-;-;-;-;-;-;-;-;-;-;-;-;-;-;-;-;-;-;-;-;-;-;-;-;-;-;-;-;-;-;-;-;-;-;-;-;-;-;-;-;-;-;-;-;-;-;-;-;-;-;-;-;-;-;-;-;-;-;-;-;-;-;-;-;-;-;-;-;-;-;-;-;-;-;-;-;-;-	5083	22.2534	22.8684	23.8719	24.8524	25.2977	22.4766
RP11-312B8.1	1;1;1	6783892;6784149;6784658	6784045;6784223;6784843	-;-;-	415	0.278032	0.0959236	0	0	0.0953096	0.185448
CAMTA1	1;1;1;1;1;1;1;1;1;1;1;1;1;1;1;1;1;1;1;1;1;1;1;1;1;1;1;1;1;1;1;1;1;1;1;1;1;1;1;1;1;1;1;1;1;1;1;1;1;1;1;1;1;1;1;1;1;1;1;1;1;1;1;1;1;1;1;1;1;1;1;1;1;1;1;1;1;1;1;1;1;1;1;1;1;1;1;1;1	6785324;6785454;6785464;6785480;6785491;6785518;6785552;6806983;6806988;6820181;6820181;6820181;6820181;6820181;6825092;6825092;6825092;6825092;6825092;6825092;6825092;6825092;6825110;6853048;6853052;6853095;6871757;6871757;6871757;6871757;6871757;6871757;6871757;6871757;6871757;6874056;6886240;6886240;6886240;6887654;6887654;6887654;6887654;6887654;6887654;6887654;7091304;7249491;7467830;7640400…	6785575;6785575;6785575;6785575;6785575;6785575;6785575;6807088;6807088;6820250;6820250;6820250;6820250;6820250;6825210;6825210;6825210;6825210;6825210;6825210;6825210;6825210;6825210;6853189;6853189;6853189;6872045;6871840;6871840;6871858;6871840;6872019;6872038;6872053;6871840;6874423;6886346;6886346;6886346;6887842;6888150;6888193;6888188;6887787;6887865;6888201;7091371;7249626;7467901;7640553…	+;+;+;+;+;+;+;+;+;+;+;+;+;+;+;+;+;+;+;+;+;+;+;+;+;+;+;+;+;+;+;+;+;+;+;+;+;+;+;+;+;+;+;+;+;+;+;+;+;+;+;+;+;+;+;+;+;+;+;+;+;+;+;+;+;+;+;+;+;+;+;+;+;+;+;+;+;+;+;+;+;+;+;+;+;+;+;+;+	10033	2.34991	2.43619	2.38219	2.3236	2.36146	2.78833
RP11-312B8.2	1	6834333	6834618	-	286	0.134479	0	0	0	0	0
VAMP3	1;1;1;1;1;1;1;1;1;1;1;1	7771269;7772707;7773442;7773442;7777097;7777160;7777160;7778118;7778118;7778118;7779626;7779626	7771385;7773198;7773511;7773511;7777318;7777318;7777318;7778169;7778169;7778169;7781432;7779806	+;+;+;+;+;+;+;+;+;+;+;+	2760	16.3739	15.7358	16.3339	16.1165	15.7497	16.661
RP3-467L1.6	1	7776383	7776775	+	393	0	0	0	0.19481	0	0
PER3	1;1;1;1;1;1;1;1;1;1;1;1;1;1;1;1;1;1;1;1;1;1;1;1;1;1;1;1;1;1;1;1;1;1;1;1;1;1;1;1;1;1;1;1;1;1;1;1;1;1;1;1;1;1;1;1;1;1;1;1;1;1;1;1;1;1;1;1;1;1;1;1;1;1;1;1;1;1;1;1;1;1;1;1;1;1;1;1;1;1;1;1;1;1;1;1;1;1;1;1;1;1;1;1;1;1;1	7784320;7784429;7784429;7784654;7784654;7784654;7784654;7784703;7785441;7785441;7785441;7785441;7785441;7785523;7786721;7786721;7786721;7786721;7786721;7786721;7787198;7787322;7788045;7788045;7788045;7788045;7788045;7788045;7793957;7793957;7793957;7793960;7793960;7798525;7798525;7798525;7798525;7798525;7801113;7801113;7801113;7801113;7801113;7803047;7803047;7803047;7803047;7803047;7803051;7803692…	7784376;7784468;7784468;7785005;7785005;7785005;7785005;7785005;7785586;7785586;7785586;7785586;7785586;7785586;7786836;7786836;7786836;7786836;7786836;7786836;7787246;7788570;7788338;7788246;7788246;7788246;7788246;7788246;7794008;7794008;7794008;7794008;7794008;7798673;7798673;7798673;7798673;7798673;7801191;7801191;7801191;7801191;7801191;7803153;7803153;7803153;7803153;7803153;7803153;7803848…	+;+;+;+;+;+;+;+;+;+;+;+;+;+;+;+;+;+;+;+;+;+;+;+;+;+;+;+;+;+;+;+;+;+;+;+;+;+;+;+;+;+;+;+;+;+;+;+;+;+;+;+;+;+;+;+;+;+;+;+;+;+;+;+;+;+;+;+;+;+;+;+;+;+;+;+;+;+;+;+;+;+;+;+;+;+;+;+;+;+;+;+;+;+;+;+;+;+;+;+;+;+;+;+;+;+;+	8099	0.626851	0.815925	0.657364	0.444294	0.498143	0.432366
RP3-467L1.4	1;1;1	7810242;7811489;7827104	7810716;7811604;7827342	-;-;-	830	1.06579	1.53478	0.553766	0.507328	0.762477	1.06633
UTS2	1;1;1;1;1;1;1;1;1;1;1;1;1;1;1;1	7843083;7846692;7847614;7847766;7847804;7849640;7849640;7849640;7850812;7850812;7850812;7852901;7852901;7852901;7853307;7853307	7843950;7846766;7847882;7847882;7847882;7849683;7849683;7849683;7850922;7850922;7850922;7852923;7853035;7853118;7853431;7853512	-;-;-;-;-;-;-;-;-;-;-;-;-;-;-;-	1791	0.0858987	0.111134	0.256631	0.106868	0.110423	0.107428
TNFRSF9	1;1;1;1;1;1;1;1;1;1;1;1;1;1;1;1;1;1;1;1;1;1;1;1;1	7915894;7919847;7921800;7933127;7933162;7933162;7933162;7935013;7935013;7935013;7935013;7936460;7937690;7937690;7937690;7938193;7938193;7938193;7938721;7938721;7939895;7939895;7940784;7940784;7943139	7920923;7920923;7922021;7933296;7933296;7933296;7933296;7935100;7935143;7935143;7935143;7936563;7937756;7937756;7937756;7938304;7938330;7938330;7938828;7938828;7940078;7940078;7940866;7940933;7943165	-;-;-;-;-;-;-;-;-;-;-;-;-;-;-;-;-;-;-;-;-;-;-;-;-	6331	0.0729006	0.106893	0.0665492	0.199533	0.199923	0.133718
PARK7	1;1;1;1;1;1;1;1;1;1;1;1;1;1;1;1;1;1;1;1;1;1;1;1;1;1;1;1;1;1;1;1;1;1;1;1;1;1;1;1;1;1;1;1;1;1;1;1;1;1;1;1;1;1;1;1;1;1;1;1;1;1	7954291;7961663;7961663;7961692;7961701;7961748;7961894;7961969;7962763;7962763;7962763;7962763;7962763;7962763;7962763;7962763;7962767;7965324;7965324;7965324;7965324;7965324;7965324;7965324;7965324;7965324;7965351;7969085;7969345;7969345;7969345;7969345;7969345;7969345;7969345;7969345;7969345;7970894;7970894;7970894;7970894;7970894;7970894;7970894;7970894;7970894;7970894;7971629;7977652;7977652…	7954323;7961793;7961735;7961735;7961735;7961793;7962081;7962101;7962875;7962875;7962875;7962875;7962875;7962875;7962875;7962875;7962875;7965425;7965425;7965425;7965425;7965425;7965425;7965425;7965425;7965425;7965425;7969148;7969404;7969404;7969404;7969404;7969404;7969404;7969404;7969404;7969404;7970963;7970963;7970963;7971521;7970963;7970963;7970963;7970963;7971048;7970963;7971957;7977738;7977738…	+;+;+;+;+;+;+;+;+;+;+;+;+;+;+;+;+;+;+;+;+;+;+;+;+;+;+;+;+;+;+;+;+;+;+;+;+;+;+;+;+;+;+;+;+;+;+;+;+;+;+;+;+;+;+;+;+;+;+;+;+;+	2397	95.6634	95.3937	101.34	102.001	100.889	109.213
Y_RNA	1;1;1;1;1;1;1;1;1;1;1;1;1;1;1;1;1;1;1;1;1;1;1;1;1;1;1;1;1;1;1;1;1;1;1;1;1;1;1;1;1;1;1;1;1;1;1;1;1;1;1;1;1;1;1;1;1;1;1;1;1;1;1;1;1;1;1;1;1;1;1;1;1;1;1;10;10;10;10;10;10;10;10;10;10;10;10;10;10;10;10;10;10;10;10;10;10;10;10;10;10;10;10;10;10;10;10;10;10;10;11;11;11;11;11;11;11;11;11;11;11;11;11;11;11;11;11;11;11;11;11;11;11;11;11;11;11;11;11;11;11;11;12;12;12;12;12;12;12;12;12;12;12;12;12;12;12;12;…	7982881;8796571;12024012;24625411;26593940;27255464;28422555;28881726;31503631;32286452;37737955;38950825;39881566;39944890;44153385;55484871;64066640;85435175;89020246;93027410;95125511;110764408;147420199;151841736;153726252;153785720;156484098;160326104;165662585;171253906;175022479;180519016;184171714;185257911;185630428;185634073;197685640;202914880;206747980;240154651;246426006;248594925;83…	7982983;8796673;12024124;24625513;26594041;27255567;28422655;28881835;31503744;32286561;37738054;38950925;39881678;39944998;44153480;55484972;64066741;85435284;89020365;93027506;95125609;110764506;147420300;151841837;153726353;153785821;156484210;160326216;165662687;171254022;175022580;180519119;184171823;185258015;185630528;185634182;197685740;202914980;206748092;240154772;246426119;248595033;83…	-;-;-;-;-;-;-;-;-;-;-;-;-;-;-;-;-;-;-;-;-;-;-;-;-;-;-;-;-;-;-;-;-;-;-;-;-;-;-;-;-;-;+;+;+;+;+;+;+;+;+;+;+;+;+;+;+;+;+;+;+;+;+;+;+;+;+;+;+;+;+;+;+;+;+;-;-;-;-;-;-;-;-;-;-;-;-;-;-;-;-;-;-;-;-;+;+;+;+;+;+;+;+;+;+;+;+;+;+;+;+;+;+;+;+;+;+;+;+;+;+;+;+;+;+;+;+;-;-;-;-;-;-;-;-;-;-;-;-;-;-;-;-;-;-;-;-;-;-;-;-;-;-;-;-;-;-;-;-;-;-;-;-;-;-;-;-;+;+;+;+;+;+;+;+;+;+;+;+;+;+;+;+;+;+;+;+;+;+;+;+;+;+;+;+;+;+;+;+;+…	79078	0.0535007	0.0634291	0.0741069	0.0760008	0.0640235	0.0637466
ERRFI1	1;1;1;1;1;1;1;1;1;1;1;1;1;1;1;1	8004404;8011719;8013427;8013739;8014040;8015308;8015308;8015495;8015495;8015495;8015495;8015495;8026158;8026158;8026158;8026158	8004558;8014396;8015384;8014396;8014396;8015400;8015384;8015692;8015633;8015692;8015692;8015692;8026296;8026296;8026283;8026308	-;-;-;-;-;-;-;-;-;-;-;-;-;-;-;-	4186	77.1979	93.3298	65.4595	55.7925	62.1555	55.2572
RP11-431K24.1	1;1;1	8026738;8029227;8121474	8027421;8029357;8122702	+;+;+	2044	0.244616	0.292135	0.224866	0.243465	0.212861	0.169435
CTA-215D11.4	1;1	8057245;8058361	8057941;8058463	-;-	800	0	0	0	0.0478502	0	0
RP11-431K24.2	1;1;1;1	8189824;8191216;8192182;8192557	8190331;8191495;8192254;8192770	+;+;+;+	1075	0	0	0.0356299	0	0	0
RP11-431K24.3	1;1;1;1;1;1;1;1	8202429;8208667;8208672;8210487;8210487;8214625;8215079;8215079	8202876;8208873;8208873;8210595;8210595;8214678;8215210;8215210	+;+;+;+;+;+;+;+	950	0.121456	0.12571	0.040318	0.0402949	0.0832705	0.0405058
SLC45A1	1;1;1;1;1;1;1;1;1;1;1;1;1;1;1;1;1;1;1;1;1;1;1;1;1	8317826;8324306;8324330;8325298;8325298;8325818;8325818;8330138;8330209;8330209;8330428;8335437;8335437;8335437;8335437;8336079;8337816;8337816;8337816;8339493;8339493;8339493;8343747;8343747;8343747	8318186;8324726;8324726;8325390;8325390;8326042;8326042;8330936;8330936;8330936;8330936;8335590;8335590;8335590;8335590;8336109;8337992;8337992;8337992;8339698;8339698;8339698;8344157;8344167;8344165	+;+;+;+;+;+;+;+;+;+;+;+;+;+;+;+;+;+;+;+;+;+;+;+;+	2888	0.173128	0.261897	0.172413	0.0795295	0.191741	0.253161
RERE	1;1;1;1;1;1;1;1;1;1;1;1;1;1;1;1;1;1;1;1;1;1;1;1;1;1;1;1;1;1;1;1;1;1;1;1;1;1;1;1;1;1;1;1;1;1;1;1;1;1;1;1;1;1;1;1;1;1;1;1;1;1;1;1;1;1;1;1;1;1;1;1;1;1;1;1;1;1;1;1;1;1;1;1;1;1;1;1;1;1;1;1;1;1;1;1;1;1;1;1;1;1;1;1;1;1;1;1;1;1;1;1;1;1;1;1;1;1;1;1;1;1;1;1;1;1;1;1;1;1;1;1;1;1;1;1;1;1;1;1;1;1;1;1;1;1	8352397;8352406;8352909;8353943;8354093;8354626;8354943;8355419;8355419;8355419;8355419;8355419;8355521;8356100;8356100;8356100;8356100;8356100;8358196;8358196;8358196;8358196;8359764;8359764;8359764;8359764;8360112;8360112;8360112;8360112;8361460;8361763;8361763;8361763;8361763;8361763;8362683;8362683;8362683;8362683;8362683;8363710;8364056;8364056;8364056;8364056;8364056;8364746;8364746;8364746…	8355120;8355120;8353178;8355120;8355120;8355120;8355082;8355599;8355599;8355599;8355599;8355599;8355599;8356246;8356246;8356246;8356246;8356246;8358916;8358916;8358916;8358916;8359986;8359986;8359986;8359986;8361490;8361490;8361490;8361490;8361490;8361876;8361876;8361876;8361876;8361876;8362844;8362844;8362844;8362844;8362844;8364255;8364255;8364255;8364255;8364255;8364255;8364838;8364838;8364838…	-;-;-;-;-;-;-;-;-;-;-;-;-;-;-;-;-;-;-;-;-;-;-;-;-;-;-;-;-;-;-;-;-;-;-;-;-;-;-;-;-;-;-;-;-;-;-;-;-;-;-;-;-;-;-;-;-;-;-;-;-;-;-;-;-;-;-;-;-;-;-;-;-;-;-;-;-;-;-;-;-;-;-;-;-;-;-;-;-;-;-;-;-;-;-;-;-;-;-;-;-;-;-;-;-;-;-;-;-;-;-;-;-;-;-;-;-;-;-;-;-;-;-;-;-;-;-;-;-;-;-;-;-;-;-;-;-;-;-;-;-;-;-;-;-;-	11503	9.79333	10.0187	7.75499	9.30798	9.16027	7.35623
RP5-1115A15.1	1;1;1;1;1;1;1	8424645;8425638;8428482;8428482;8429827;8429827;8434633	8424701;8425754;8428588;8428588;8430041;8429972;8434838	+;+;+;+;+;+;+	702	0	0	0.0545614	0.10906	0.169032	0
SNORA77	1;1;2;22	8511795;203729581;183064235;20126402	8511919;203729705;183064346;20126526	-;+;-;+	487	0	0	0.0786491	0.235812	0.0812187	0
RPL7P11	1	8750430	8751087	+	658	0	0.302494	0	0	0.180335	0
RPL7P7	1	8786211	8786913	-	703	0.10942	0	0	0	0	0
RP4-633I8.4	1;1	8805860;8806779	8805939;8807051	-;-	353	0	0	0	0.216885	0	0
ENO1	1;1;1;1;1;1;1;1;1;1;1;1;1;1;1;1;1;1;1;1;1;1;1;1;1;1;1;1;1;1;1;1;1;1;1;1;1	8861002;8861005;8862887;8862887;8863235;8863235;8863891;8863891;8865285;8865285;8866279;8866279;8866361;8867117;8867117;8867117;8867988;8867988;8867988;8870172;8870452;8870452;8870452;8871352;8871891;8871891;8871891;8874824;8874824;8874824;8874824;8874856;8878215;8878580;8878580;8878580;8878580	8861429;8861429;8862945;8862945;8863343;8863343;8864092;8864092;8865482;8865482;8866501;8866501;8866501;8867250;8867250;8867250;8868057;8868057;8868057;8870408;8871297;8870510;8870510;8871986;8871986;8871986;8871986;8874917;8874917;8874917;8874917;8874917;8878267;8878676;8879249;8878688;8878690	-;-;-;-;-;-;-;-;-;-;-;-;-;-;-;-;-;-;-;-;-;-;-;-;-;-;-;-;-;-;-;-;-;-;-;-;-	3958	604.747	592.387	564.468	597.482	560.195	552.893
MIR6728	1	8866502	8866590	-	89	50.5613	46.9648	29.6949	45.162	44.8866	49.722
ENO1-IT1	1;1	8875788;8877508	8876031;8878007	-;-	744	1.65424	1.12362	1.02963	1.74936	1.22276	0.930981
ENO1-AS1	1;1	8878835;8879565	8878960;8879894	+;+	456	0.506068	0.523793	0.923955	0.587635	0.693921	0.928259
HMGN2P17	1	8893409	8894151	+	743	0	0.107156	0.103101	0	0.10647	0
RP3-477M7.5	1	8907393	8907744	-	352	0.327794	0	0.108813	0	0.224736	0.10932
CA6	1;1;1;1;1;1;1;1;1;1;1;1;1;1;1;1;1;1;1;1;1;1;1;1;1;1;1;1;1;1;1;1;1;1;1;1;1;1	8945867;8945868;8945882;8945883;8945887;8945887;8949263;8949263;8949263;8949263;8951423;8957137;8957137;8957137;8957142;8958910;8958910;8958910;8958910;8958910;8962587;8962587;8962587;8962587;8962587;8967659;8967659;8967659;8967659;8967659;8970867;8970867;8970867;8970867;8974347;8974622;8974622;8974622	8945965;8945965;8945965;8945965;8945965;8945965;8949442;8949442;8949442;8949351;8952651;8957285;8957285;8957285;8957285;8959002;8959002;8959002;8959002;8959002;8962656;8962656;8962656;8962656;8962656;8967816;8967816;8967816;8967816;8967745;8970981;8970981;8970981;8970981;8974444;8974704;8975092;8974874	+;+;+;+;+;+;+;+;+;+;+;+;+;+;+;+;+;+;+;+;+;+;+;+;+;+;+;+;+;+;+;+;+;+;+;+;+;+	2662	0	0.0149543	0.0719424	0	0.0445757	0.0144555
SLC2A5	1;1;1;1;1;1;1;1;1;1;1;1;1;1;1;1;1;1;1;1;1;1;1;1;1;1;1;1;1;1;1;1;1;1;1;1;1;1;1;1;1;1;1;1;1;1;1;1;1;1;1;1;1;1;1;1;1;1;1;1;1;1;1	9035107;9037897;9038431;9038431;9038828;9038828;9039552;9039552;9039800;9040064;9040080;9041785;9041785;9041785;9041785;9041785;9041858;9047610;9047610;9047610;9047610;9047610;9047610;9047610;9047611;9057448;9057448;9057448;9057448;9057448;9057448;9057448;9057448;9057498;9058152;9058152;9058152;9058152;9058152;9058152;9058152;9058152;9058152;9069504;9069504;9069504;9069504;9069504;9069504;9069504…	9037789;9038024;9038506;9038506;9038929;9038929;9039895;9039662;9039987;9040189;9041937;9041937;9041937;9041937;9041937;9041937;9041937;9047734;9047734;9047734;9047734;9047734;9047734;9047734;9047734;9057608;9057608;9057608;9057608;9057608;9057608;9057608;9057608;9057608;9058250;9058250;9058250;9058250;9058250;9058250;9058250;9058250;9058250;9069594;9069594;9069594;9069594;9069594;9069594;9069594…	-;-;-;-;-;-;-;-;-;-;-;-;-;-;-;-;-;-;-;-;-;-;-;-;-;-;-;-;-;-;-;-;-;-;-;-;-;-;-;-;-;-;-;-;-;-;-;-;-;-;-;-;-;-;-;-;-;-;-;-;-;-;-	6693	0.0861971	0.13085	0.0858407	0.183022	0.106374	0.114987
SCARNA16	1;1;11;17;2;2	9082696;101133153;12904817;77089307;53470447;196686148	9082879;101133339;12904988;77089493;53470629;196686330	+;+;-;+;-;-	1096	0.0350923	0.0363214	0	0	0.036089	0
GPR157	1;1;1;1;1;1;1;1	9100305;9104532;9105486;9111169;9111276;9111276;9128645;9128645	9104634;9104634;9105680;9111489;9111370;9111489;9128781;9129170	-;-;-;-;-;-;-;-	5372	0.730275	0.763264	0.577526	0.748217	0.714201	0.780785
MIR34A	1;1;1;1;1;1;1	9148011;9151668;9181839;9182007;9182007;9183631;9196912	9151835;9151777;9182295;9182295;9182392;9183750;9196983	-;-;-;-;-;-;-	4571	0.370223	0.243849	0.276519	0.29311	0.181716	0.286226
RP3-510D11.2	1;1;1;1;1;1;1;1	9182004;9182204;9183633;9183633;9191048;9191393;9191393;9195885	9182316;9182316;9183807;9183807;9191124;9192089;9191967;9196284	+;+;+;+;+;+;+;+	1662	0.231415	0.263472	0.207412	0.184261	0.166591	0.115766
RP3-510D11.4	1	9197143	9198906	-	1764	0.0218034	0	0	0.0217008	0.0224226	0
H6PD	1;1;1;1;1;1;1;1;1;1;1;1	9234775;9239844;9244925;9244925;9246966;9246966;9262059;9262059;9263509;9263509;9265530;9271145	9235066;9240018;9245561;9245561;9247083;9247083;9262328;9262328;9267898;9271337;9268037;9271337	+;+;+;+;+;+;+;+;+;+;+;+	9321	9.07371	8.72101	8.11162	8.49713	7.70616	7.03474
SPSB1	1;1;1;1;1;1;1;1;1;1	9292880;9294528;9351431;9355707;9355743;9355743;9355743;9367448;9367448;9367448	9293071;9294594;9351610;9356585;9356585;9356497;9356585;9367863;9367575;9369532	+;+;+;+;+;+;+;+;+;+	3403	1.49188	1.81319	1.23809	1.6311	1.52263	1.85448
SLC25A33	1;1;1;1;1;1;1	9539482;9553626;9567284;9570258;9573346;9579954;9582299	9539747;9553805;9567361;9570358;9573412;9580234;9585179	+;+;+;+;+;+;+	3854	0.888179	0.609416	0.904383	1.32103	1.32392	1.43778
RP13-15M17.1	1	9576427	9576985	+	559	0.137607	0.0712134	0.068519	0	0	0
TMEM201	1;1;1;1;1;1;1;1;1;1;1;1;1;1;1;1;1;1;1;1;1;1;1;1;1;1;1;1;1;1;1;1;1	9588922;9588922;9595890;9595890;9596859;9596859;9596897;9598449;9598449;9598449;9601105;9601105;9601105;9602069;9602069;9602069;9606214;9607557;9607557;9607557;9607728;9609840;9609840;9610506;9610506;9610506;9611015;9611753;9611753;9611753;9612986;9612986;9612986	9589043;9589043;9596010;9596010;9597053;9597053;9597053;9598625;9598625;9598625;9601454;9601454;9601454;9602272;9602272;9604954;9606638;9607685;9607789;9607789;9607789;9609911;9609911;9610805;9610805;9610805;9611073;9611890;9611890;9611890;9613247;9614873;9614849	+;+;+;+;+;+;+;+;+;+;+;+;+;+;+;+;+;+;+;+;+;+;+;+;+;+;+;+;+;+;+;+;+	6966	1.02143	1.10293	1.15467	0.961676	1.07316	0.850704
PIK3CD	1;1;1;1;1;1;1;1;1;1;1;1;1;1;1;1;1;1;1;1;1;1;1;1;1;1;1;1;1;1;1;1;1;1;1;1;1;1;1;1;1;1;1;1;1;1;1;1;1;1;1;1;1;1;1;1;1;1;1;1;1;1;1;1;1;1;1;1;1;1;1;1;1;1;1;1;1;1;1;1;1;1;1;1;1;1;1;1;1;1;1;1;1;1;1;1;1;1;1;1;1;1;1;1;1;1;1;1;1;1;1;1;1;1;1;1;1;1;1;1;1;1;1;1;1;1;1;1	9651732;9651732;9651745;9688176;9691467;9691467;9691467;9691467;9691675;9710198;9710198;9710424;9710424;9710424;9710424;9710424;9715541;9715541;9715541;9715541;9715541;9715699;9715849;9715849;9715849;9715849;9715849;9715849;9716276;9716440;9716440;9716440;9716440;9716440;9716959;9716959;9717064;9717064;9717064;9717064;9717537;9717537;9717537;9717537;9717537;9717537;9718694;9718694;9718694;9718694…	9651802;9651802;9651802;9688313;9691571;9691571;9691571;9691571;9691946;9710280;9710280;9710596;9710596;9710596;9710596;9710596;9715769;9715769;9715769;9715769;9715769;9715769;9716163;9716078;9716078;9716078;9716078;9716078;9716619;9716619;9716619;9716619;9716619;9716619;9717108;9717108;9717108;9717108;9717108;9717108;9717581;9717626;9717626;9717626;9717626;9717626;9718915;9718915;9718915;9718915…	+;+;+;+;+;+;+;+;+;+;+;+;+;+;+;+;+;+;+;+;+;+;+;+;+;+;+;+;+;+;+;+;+;+;+;+;+;+;+;+;+;+;+;+;+;+;+;+;+;+;+;+;+;+;+;+;+;+;+;+;+;+;+;+;+;+;+;+;+;+;+;+;+;+;+;+;+;+;+;+;+;+;+;+;+;+;+;+;+;+;+;+;+;+;+;+;+;+;+;+;+;+;+;+;+;+;+;+;+;+;+;+;+;+;+;+;+;+;+;+;+;+;+;+;+;+;+;+	6332	2.10771	2.01179	2.09295	2.13407	2.04264	1.80491
PIK3CD-AS2	1;1;1	9672426;9680712;9687335	9672719;9681135;9687555	-;-;-	939	0.532476	0.678309	0.693436	0.529971	0.210615	0.491764
CLSTN1	1;1;1;1;1;1;1;1;1;1;1;1;1;1;1;1;1;1;1;1;1;1;1;1;1;1;1;1;1;1;1;1;1;1;1;1;1;1;1;1;1;1;1;1;1;1;1;1;1;1;1;1;1;1;1;1;1	9729026;9729028;9729028;9729028;9731122;9731206;9731206;9731206;9731761;9731761;9731761;9731761;9733401;9733401;9733401;9733401;9733972;9733972;9733972;9734948;9734948;9734948;9735467;9735467;9735467;9735885;9735885;9735885;9737498;9737498;9741094;9741094;9741094;9743884;9743884;9743884;9744395;9744395;9744395;9749461;9749461;9749461;9749488;9749764;9749764;9749764;9749764;9751473;9751473;9751473…	9730705;9730705;9730705;9730705;9731390;9731390;9731390;9731390;9731896;9731896;9731896;9731896;9733546;9733546;9733486;9733546;9734142;9734142;9734142;9735174;9735174;9735174;9735615;9735615;9735615;9736042;9736042;9736042;9737554;9737554;9741256;9741256;9741256;9744005;9744005;9744005;9744643;9744643;9744643;9749646;9749646;9749646;9749646;9749913;9750167;9749913;9749913;9751681;9751581;9751681…	-;-;-;-;-;-;-;-;-;-;-;-;-;-;-;-;-;-;-;-;-;-;-;-;-;-;-;-;-;-;-;-;-;-;-;-;-;-;-;-;-;-;-;-;-;-;-;-;-;-;-;-;-;-;-;-;-	5559	70.7646	69.1972	60.3918	64.9365	62.5143	58.8664
CTNNBIP1	1;1;1;1;1;1;1;1;1;1;1;1;1;1;1;1;1;1;1;1;1	9848276;9850109;9850450;9850659;9871187;9871187;9871187;9871187;9871969;9871969;9871969;9871969;9877905;9877905;9877905;9877905;9878140;9883705;9893009;9910095;9910095	9850776;9850776;9850776;9850776;9871277;9871277;9871277;9871277;9872088;9872088;9872088;9872088;9877989;9877989;9877989;9877989;9878176;9883738;9893237;9910336;9910263	-;-;-;-;-;-;-;-;-;-;-;-;-;-;-;-;-;-;-;-;-	3339	6.93429	6.71221	6.28618	7.16535	8.61198	8.56275
RP11-84A14.5	1;1;1	9848318;9849369;9849986	9848466;9849474;9850154	+;+;+	424	2.35847	3.0044	3.43274	1.53482	2.42545	2.81344
LZIC	1;1;1;1;1;1;1;1;1;1;1;1;1;1;1;1;1;1;1;1;1;1;1;1;1;1;1;1;1;1	9922113;9928939;9929720;9930253;9930261;9931891;9931891;9931891;9931891;9931891;9932803;9932803;9932803;9932803;9934762;9934762;9934762;9934762;9935492;9935492;9935492;9935492;9936519;9936519;9936519;9942624;9942624;9942624;9943249;9943349	9922358;9930457;9930457;9930457;9930457;9932180;9931972;9931972;9931972;9931972;9932898;9932898;9932898;9932898;9934860;9934860;9934860;9934860;9935627;9935627;9935627;9935620;9936627;9936627;9936627;9942782;9942768;9942782;9943329;9943407	-;-;-;-;-;-;-;-;-;-;-;-;-;-;-;-;-;-;-;-;-;-;-;-;-;-;-;-;-;-	2794	5.97428	6.04106	7.15594	6.3846	7.48883	8.00186
RP11-84A14.4	1;1	9942923;9949638	9943025;9949974	+;+	440	0	0.361893	0.174101	0.609003	0.179789	0.0874558
NMNAT1	1;1;1;1;1;1;1;1;1;1;1;1;1;1;1;1;1;1;1;1	9943428;9943428;9943429;9943488;9972018;9972018;9972018;9972018;9975592;9975592;9975592;9981031;9981031;9981031;9981052;9981256;9982301;9982301;9983004;9985136	9943515;9943515;9943515;9943515;9972503;9972188;9972188;9972188;9975775;9975775;9975775;9981170;9981170;9981170;9981170;9981766;9982870;9985498;9983669;9985501	+;+;+;+;+;+;+;+;+;+;+;+;+;+;+;+;+;+;+;+	4610	2.69478	2.61647	2.6421	3.05577	3.10594	2.96325
RN7SKP269	1	9947318	9947636	+	319	0.120568	0.124791	0.240139	0	0.867945	1.20629
RP11-807G9.2	1;1	9983141;9984283	9983290;9984568	+;+	436	0.705709	1.27825	0.878489	0.877986	1.99582	1.0591
RBP7	1;1;1;1;1;1;1;1;1	9997206;9997216;10004093;10007570;10007570;10008173;10008173;10015782;10015782	9997331;9997331;10004307;10007748;10007748;10008274;10008274;10016020;10016020	+;+;+;+;+;+;+;+;+	861	0.982747	0.647289	1.15663	1.02258	1.10254	0.93855
UBE4B	1;1;1;1;1;1;1;1;1;1;1;1;1;1;1;1;1;1;1;1;1;1;1;1;1;1;1;1;1;1;1;1;1;1;1;1;1;1;1;1;1;1;1;1;1;1;1;1;1;1;1;1;1;1;1;1;1;1;1;1;1;1;1;1;1;1;1;1;1;1;1;1;1;1;1;1;1;1;1;1;1;1;1;1;1;1;1;1;1;1;1;1;1;1;1	10032832;10033274;10033596;10072028;10072028;10072028;10072454;10095461;10095461;10100861;10101108;10101108;10102948;10102948;10102948;10105516;10105516;10106197;10107331;10117459;10117459;10117459;10119513;10119513;10119513;10121962;10121962;10121962;10122042;10126794;10126794;10126794;10126794;10128339;10129392;10129392;10129392;10129392;10130500;10130500;10130500;10130500;10130715;10130715;101…	10033694;10033694;10033694;10072214;10072214;10072214;10073118;10095596;10095596;10101195;10101195;10101195;10103185;10103092;10103092;10105744;10105744;10106583;10107374;10117600;10117600;10117600;10119613;10119613;10119613;10122076;10122076;10122076;10122076;10126877;10126877;10126877;10126877;10129448;10129448;10129448;10129448;10129448;10130616;10130616;10130616;10130616;10130813;10130813;101…	+;+;+;+;+;+;+;+;+;+;+;+;+;+;+;+;+;+;+;+;+;+;+;+;+;+;+;+;+;+;+;+;+;+;+;+;+;+;+;+;+;+;+;+;+;+;+;+;+;+;+;+;+;+;+;+;+;+;+;+;+;+;+;+;+;+;+;+;+;+;+;+;+;+;+;+;+;+;+;+;+;+;+;+;+;+;+;+;+;+;+;+;+;+;+	9128	5.63349	6.01834	5.99624	6.58832	6.43481	5.64055
PGAM1P11	1;1	10058671;10059242	10058943;10059648	+;+	680	0	0	0	0	0	0.113178
KIF1B	1;1;1;1;1;1;1;1;1;1;1;1;1;1;1;1;1;1;1;1;1;1;1;1;1;1;1;1;1;1;1;1;1;1;1;1;1;1;1;1;1;1;1;1;1;1;1;1;1;1;1;1;1;1;1;1;1;1;1;1;1;1;1;1;1;1;1;1;1;1;1;1;1;1;1;1;1;1;1;1;1;1;1;1;1;1;1;1;1;1;1;1;1;1;1;1;1;1;1;1;1;1;1;1;1;1;1;1;1;1;1;1;1;1;1;1;1;1;1;1;1;1;1;1;1;1;1;1;1;1;1;1;1;1;1;1;1;1;1;1;1;1;1;1;1;1;1;1;1;1;1;1;1;1;1;1;1;1;1;1;1;1;1;1;1;1;1;1;1;1;1;1;1;1;1;1;1;1;1;1;1;1;1;1;1;1;1;1;1;1;1;1;1;1;1;1;1;1;1;1…	10210805;10210805;10211616;10230764;10232250;10232250;10232250;10232250;10232250;10232329;10232329;10256247;10256247;10256247;10256247;10256247;10256247;10256247;10258493;10258493;10258493;10258493;10258493;10258493;10258493;10261905;10261905;10261905;10261905;10261905;10261905;10261905;10267380;10267380;10267380;10267380;10267380;10267380;10267380;10268152;10268152;10268152;10268152;10268152;102…	10210878;10210878;10211738;10230997;10232434;10232434;10232434;10232434;10232434;10232434;10232434;10256323;10256323;10256323;10256323;10256323;10256323;10256323;10258672;10258672;10258672;10258672;10258672;10258672;10258672;10261970;10261970;10261970;10261970;10261970;10261970;10261970;10267558;10267558;10267558;10267558;10267558;10267558;10267558;10268263;10268263;10268263;10268263;10268263;102…	+;+;+;+;+;+;+;+;+;+;+;+;+;+;+;+;+;+;+;+;+;+;+;+;+;+;+;+;+;+;+;+;+;+;+;+;+;+;+;+;+;+;+;+;+;+;+;+;+;+;+;+;+;+;+;+;+;+;+;+;+;+;+;+;+;+;+;+;+;+;+;+;+;+;+;+;+;+;+;+;+;+;+;+;+;+;+;+;+;+;+;+;+;+;+;+;+;+;+;+;+;+;+;+;+;+;+;+;+;+;+;+;+;+;+;+;+;+;+;+;+;+;+;+;+;+;+;+;+;+;+;+;+;+;+;+;+;+;+;+;+;+;+;+;+;+;+;+;+;+;+;+;+;+;+;+;+;+;+;+;+;+;+;+;+;+;+;+;+;+;+;+;+;+;+;+;+;+;+;+;+;+;+;+;+;+;+;+;+;+;+;+;+;+;+;+;+;+;+;+…	17720	5.32205	5.72637	4.82667	5.55192	5.43972	4.60594
RNU6-37P	1	10298966	10299072	+	107	0	0	0.357964	0.357759	0	0
RN7SL731P	1	10306465	10306757	+	293	1.70647	1.76624	2.35303	1.17584	1.75493	2.10133
PGD	1;1;1;1;1;1;1;1;1;1;1;1;1;1;1;1;1;1;1;1;1;1;1;1;1;1;1;1;1;1;1;1;1;1;1;1;1;1;1;1;1;1;1;1;1;1;1;1;1;1;1;1;1;1	10398592;10399044;10399073;10399080;10399112;10399498;10399629;10399629;10399629;10399629;10399629;10399632;10400376;10400393;10400393;10400393;10400393;10403071;10403071;10403071;10403071;10404161;10404161;10404161;10404161;10404161;10408071;10408071;10408071;10408071;10411418;10411418;10411418;10411418;10412834;10413062;10413062;10413062;10415292;10416987;10416987;10416987;10416987;10417376;104…	10398751;10399125;10399125;10399125;10399125;10399704;10399704;10399704;10399704;10400008;10399704;10399704;10400572;10400572;10400572;10400572;10400572;10403136;10403136;10403136;10403136;10404279;10404279;10404279;10404276;10404279;10408140;10408140;10408140;10408140;10411552;10411552;10411552;10411552;10413251;10413251;10413251;10413251;10415392;10417044;10417117;10417117;10417117;10417509;104…	+;+;+;+;+;+;+;+;+;+;+;+;+;+;+;+;+;+;+;+;+;+;+;+;+;+;+;+;+;+;+;+;+;+;+;+;+;+;+;+;+;+;+;+;+;+;+;+;+;+;+;+;+;+	2966	125.057	121.129	125.47	126.921	122.434	119.476
RP4-736L20.3	1	10429881	10430677	-	797	1.10992	1.84806	2.25872	1.72909	1.53847	2.60721
APITD1-CORT	1;1;1;1;1;1;1;1;1;1;1;1;1;1;1;1;1;1;1;1;1;1	10430102;10430384;10430435;10430804;10431258;10433842;10433842;10433842;10434657;10434657;10434657;10434657;10440347;10440347;10440347;10440347;10442265;10451377;10451377;10451377;10451377;10451377	10430568;10430568;10430568;10431401;10431401;10433965;10433965;10433965;10434690;10434690;10434690;10434690;10440413;10440413;10440413;10440413;10442441;10451659;10452003;10451659;10451411;10452153	+;+;+;+;+;+;+;+;+;+;+;+;+;+;+;+;+;+;+;+;+;+	2244	8.55263	9.82789	13.1087	11.5318	12.55	12.964
APITD1	1;1;1;1;1;1;1;1;1;1;1;1;1;1;1;1;1	10430443;10430512;10430783;10430876;10431123;10433842;10433842;10434657;10434657;10440123;10440347;10440347;10440347;10442265;10442265;10442265;10442265	10430568;10430568;10431401;10431130;10431401;10433965;10433965;10434690;10434690;10440413;10440413;10440413;10440413;10442502;10442657;10442334;10442809	+;+;+;+;+;+;+;+;+;+;+;+;+;+;+;+;+	1739	10.9699	12.5674	16.8494	14.7706	16.1717	16.7509
CORT	1;1	10449719;10451377	10450322;10451902	+;+	1130	0.272291	0.352286	0.474539	0.508144	0.385034	0.374589
DFFA	1;1;1;1;1;1;1;1;1;1;1;1;1;1;1;1	10456522;10461643;10462468;10462988;10463058;10463431;10463431;10467190;10467190;10467190;10469177;10469177;10469177;10472323;10472323;10472323	10461702;10461702;10463209;10463209;10463209;10463620;10463620;10467332;10467332;10467332;10469338;10469338;10469338;10472488;10472479;10472526	-;-;-;-;-;-;-;-;-;-;-;-;-;-;-;-	6622	13.3005	13.2133	12.9679	12.5211	12.7166	11.9649
RP5-1113E3.3	1;1	10458555;10459090	10458772;10459338	+;+	467	7.41221	7.07513	6.1513	5.0002	5.92879	7.25115
PEX14	1;1;1;1;1;1;1;1;1;1;1;1;1;1;1;1;1;1;1;1;1	10472288;10474887;10474982;10495274;10495274;10495274;10517028;10535888;10536213;10536213;10536213;10536213;10599238;10599238;10618332;10618332;10623019;10623019;10624340;10627272;10629531	10472580;10475002;10475002;10495321;10495321;10495321;10517131;10536060;10536297;10536289;10536572;10536297;10599366;10599366;10618417;10618417;10623286;10623121;10624437;10627363;10630758	+;+;+;+;+;+;+;+;+;+;+;+;+;+;+;+;+;+;+;+;+	2995	14.1516	13.8232	15.4359	14.9159	14.2102	13.7219
RN7SL614P	1	10616836	10617115	+	280	0	0.426517	0	0	0	0
CASZ1	1;1;1;1;1;1;1;1;1;1;1;1;1;1;1;1;1;1;1;1;1;1;1;1;1;1;1;1;1;1;1;1;1;1;1;1;1;1;1;1;1;1;1;1;1;1;1;1;1;1;1;1;1;1;1;1;1;1;1;1;1	10636604;10637121;10638715;10642082;10642859;10642859;10643160;10643160;10644917;10644917;10646128;10647213;10647801;10649070;10649070;10649283;10649283;10650484;10650692;10650692;10650941;10650941;10650941;10652984;10653377;10653377;10654419;10654419;10654419;10655649;10655649;10655649;10656646;10656646;10656646;10658007;10658508;10658508;10658508;10659702;10659702;10659702;10659702;10660737;106…	10640059;10637408;10638763;10642322;10643000;10643000;10643311;10643311;10645076;10645088;10646326;10648139;10648139;10649192;10649192;10649437;10649437;10650755;10650755;10650755;10651100;10651076;10651076;10654218;10654218;10654218;10654591;10654591;10654591;10655813;10655813;10655813;10656736;10656736;10656736;10658576;10658576;10658576;10658576;10661398;10660536;10660536;10660536;10660856;106…	-;-;-;-;-;-;-;-;-;-;-;-;-;-;-;-;-;-;-;-;-;-;-;-;-;-;-;-;-;-;-;-;-;-;-;-;-;-;-;-;-;-;-;-;-;-;-;-;-;-;-;-;-;-;-;-;-;-;-;-;-	11336	3.04337	3.09027	2.64222	3.07633	3.04607	2.72921
RP4-734G22.3	1;1	10639241;10647248	10640077;10654333	+;+	7923	1.11165	1.24605	1.22308	1.17889	1.28301	1.25791
C1orf127	1;1;1;1;1;1;1;1;1;1;1;1;1;1;1;1;1;1;1;1;1;1;1;1;1;1;1;1;1;1;1;1;1;1;1;1;1	10946471;10946473;10946473;10946475;10946730;10947643;10947643;10947643;10947643;10947643;10949624;10949624;10949702;10954019;10954019;10954019;10954990;10954990;10954990;10957023;10957023;10957585;10957616;10957616;10958714;10958714;10958714;10964128;10964128;10964128;10966358;10966358;10969970;10969970;10976156;10976156;10982012	10946738;10946741;10946741;10946586;10946741;10947870;10948844;10948844;10948844;10949751;10949814;10949814;10949814;10954142;10954142;10954142;10955186;10955186;10955186;10957107;10957107;10957753;10957753;10957753;10958752;10958752;10958752;10964271;10964271;10964201;10966482;10966482;10970089;10970089;10976215;10976256;10982037	-;-;-;-;-;-;-;-;-;-;-;-;-;-;-;-;-;-;-;-;-;-;-;-;-;-;-;-;-;-;-;-;-;-;-;-;-	3573	0	0	0	0.0214275	0	0.0215396
CFL1P6	1;1	10990978;10991418	10991091;10991797	-;-	494	0	0.161167	0	0	0	0.0778958
TARDBP	1;1;1;1;1;1;1;1;1;1;1;1;1;1;1;1;1;1;1;1;1;1;1;1;1;1;1;1;1;1;1;1;1;1;1;1;1;1;1;1;1;1;1;1;1;1;1;1;1;1;1;1;1;1;1;1;1;1;1;1;1;1;1;1;1;1;1;1;1;1;1;1;1;1;1;1;1;1;1;1;1;1;1;1;1;1;1;1;1;1;1;1;1;1;1;1;1;1;1;1;1;1;1;1;1;1;1;1;1;1;1;1;1;1;1;1;1;1;1;1;1;1;1;1;1;1;1;1;1;1	11012344;11012400;11012622;11012653;11012654;11012654;11012654;11012670;11013716;11013716;11013716;11013716;11013716;11013716;11013716;11013716;11013716;11013716;11013728;11013728;11015524;11016123;11016844;11016844;11016844;11016844;11016844;11016844;11016844;11016844;11016844;11016844;11016844;11016859;11016865;11016878;11016966;11018374;11018733;11018733;11018733;11018733;11018733;11018733;110…	11012428;11012743;11012743;11012743;11012743;11012743;11012743;11012743;11013965;11013965;11013965;11013965;11013965;11013965;11013965;11013965;11013965;11013965;11013965;11013965;11015646;11016254;11017007;11017007;11017007;11017007;11017007;11017007;11017007;11017007;11017007;11017007;11017007;11017007;11017007;11017007;11017007;11018453;11018873;11018873;11019186;11018873;11018873;11018873;110…	+;+;+;+;+;+;+;+;+;+;+;+;+;+;+;+;+;+;+;+;+;+;+;+;+;+;+;+;+;+;+;+;+;+;+;+;+;+;+;+;+;+;+;+;+;+;+;+;+;+;+;+;+;+;+;+;+;+;+;+;+;+;+;+;+;+;+;+;+;+;+;+;+;+;+;+;+;+;+;+;+;+;+;+;+;+;+;+;+;+;+;+;+;+;+;+;+;+;+;+;+;+;+;+;+;+;+;+;+;+;+;+;+;+;+;+;+;+;+;+;+;+;+;+;+;+;+;+;+;+	6071	33.602	34.4249	37.3621	35.096	38.068	40.756
RP4-635E18.9	1;1;1;1;1;1;1;1;1;1;1;1;1;1;1;1;1;1;1;1;1;1;1;1	11012662;11013716;11016844;11018733;11020429;11020506;11022124;11022124;11022144;11023193;11023193;11023198;11024064;11024793;11025110;11025110;11025110;11025110;11029687;11030179;11030179;11030179;11030179;11030179	11012743;11013965;11017007;11018873;11020599;11020599;11022241;11022250;11022250;11023329;11023329;11023329;11024335;11025208;11025208;11025208;11025208;11025208;11029781;11030525;11030497;11030526;11030430;11030528	+;+;+;+;+;+;+;+;+;+;+;+;+;+;+;+;+;+;+;+;+;+;+;+	2205	62.7937	62.9891	69.3781	64.4947	69.259	70.6087
MASP2	1;1;1;1;1;1;1;1;1;1;1;1;1;1;1;1;1;1;1;1;1	11026523;11030176;11030748;11034828;11037693;11037693;11042875;11042875;11043339;11044798;11044798;11045408;11045408;11046556;11046556;11046891;11046891;11046891;11047203;11047203;11047203	11027648;11030250;11030882;11034906;11037811;11037811;11043198;11043022;11043535;11044953;11046733;11045539;11045539;11046733;11046733;11047119;11047119;11047119;11047227;11047233;11047223	-;-;-;-;-;-;-;-;-;-;-;-;-;-;-;-;-;-;-;-;-	4251	0.0452377	0.00936445	0.00901014	0.0450249	0.00930452	0.00905211
RP4-635E18.8	1;1;1	11029659;11029758;11029902	11030528;11029781;11030528	+;+;+	870	0.0442082	0	0	0	0.0454638	0.0442305
SRM	1;1;1;1;1;1;1;1;1;1;1;1;1;1;1;1;1;1;1;1;1;1;1	11054584;11054589;11054664;11054962;11054962;11055781;11055781;11056011;11056011;11056011;11056604;11056604;11056604;11056702;11058710;11058800;11058800;11058800;11059225;11059225;11059225;11059777;11059777	11054885;11054885;11055084;11055204;11055084;11055820;11055926;11056094;11056094;11056094;11056757;11056757;11056757;11056757;11058873;11058892;11058892;11058892;11059380;11059686;11059345;11060020;11060024	-;-;-;-;-;-;-;-;-;-;-;-;-;-;-;-;-;-;-;-;-;-;-	1898	17.5284	18.6247	20.604	21.8225	20.131	19.9499
EXOSC10	1;1;1;1;1;1;1;1;1;1;1;1;1;1;1;1;1;1;1;1;1;1;1;1;1;1;1;1;1;1;1;1;1;1;1;1;1;1;1;1;1;1;1;1;1;1;1;1;1;1;1;1;1;1;1;1;1;1;1;1;1;1;1;1;1;1;1;1;1;1;1;1;1;1;1;1;1;1;1;1;1;1;1;1;1;1;1;1;1	11066618;11066618;11066621;11066685;11068008;11068008;11068008;11068008;11068645;11068645;11068645;11068645;11068645;11068654;11069559;11069559;11069559;11069559;11069559;11070900;11070900;11070900;11070900;11070900;11072087;11072087;11072087;11072087;11073934;11073934;11074231;11074231;11074231;11074288;11076842;11076842;11076842;11076842;11077009;11077330;11077365;11077365;11077601;11077601;110…	11066748;11066748;11066748;11066748;11068084;11068084;11068084;11068084;11068924;11068706;11068706;11068706;11068706;11068706;11069730;11069730;11069730;11069730;11069730;11073026;11070973;11070988;11070973;11070973;11072395;11072171;11072171;11072171;11074008;11074008;11074326;11074326;11074326;11074326;11076948;11077651;11076948;11076948;11077443;11077443;11077443;11077443;11077651;11077651;110…	-;-;-;-;-;-;-;-;-;-;-;-;-;-;-;-;-;-;-;-;-;-;-;-;-;-;-;-;-;-;-;-;-;-;-;-;-;-;-;-;-;-;-;-;-;-;-;-;-;-;-;-;-;-;-;-;-;-;-;-;-;-;-;-;-;-;-;-;-;-;-;-;-;-;-;-;-;-;-;-;-;-;-;-;-;-;-;-;-	6003	13.5572	13.6209	14.1775	14.418	15.1348	14.0576
RP4-635E18.7	1;1	11068471;11070659	11068713;11073097	+;+	2682	6.697	6.54566	7.32624	6.87959	7.35913	7.23124
RP4-635E18.6	1;1;1;1	11099675;11099675;11101801;11101801	11099910;11099814;11102100;11102051	+;+;+;+	536	6.31451	5.12457	4.14463	5.57062	5.75592	5.16903
MTOR	1;1;1;1;1;1;1;1;1;1;1;1;1;1;1;1;1;1;1;1;1;1;1;1;1;1;1;1;1;1;1;1;1;1;1;1;1;1;1;1;1;1;1;1;1;1;1;1;1;1;1;1;1;1;1;1;1;1;1;1;1;1;1;1;1;1;1;1;1;1;1;1;1;1;1;1;1;1;1;1;1;1;1;1;1;1;1;1;1;1;1;1;1;1;1;1;1;1;1;1;1;1;1;1;1;1	11106535;11106535;11107285;11107307;11108181;11108181;11108181;11108181;11109290;11109290;11109290;11109290;11109303;11109649;11109649;11109649;11109649;11109649;11111514;11112852;11112852;11112852;11112852;11112852;11114318;11114318;11114318;11114318;11114318;11114813;11114813;11114813;11114813;11115396;11115396;11115396;11115396;11117004;11117004;11121246;11121246;11121979;11121979;11124498;111…	11107500;11107500;11107500;11107500;11108286;11108286;11108286;11108286;11109370;11109370;11109370;11109370;11109370;11109729;11109729;11109729;11109729;11109729;11111753;11112917;11112917;11112917;11112917;11112917;11114453;11114453;11114629;11114453;11114453;11114887;11114887;11114887;11114887;11115663;11115527;11115468;11115468;11117086;11117086;11121368;11121368;11122126;11122126;11124633;111…	-;-;-;-;-;-;-;-;-;-;-;-;-;-;-;-;-;-;-;-;-;-;-;-;-;-;-;-;-;-;-;-;-;-;-;-;-;-;-;-;-;-;-;-;-;-;-;-;-;-;-;-;-;-;-;-;-;-;-;-;-;-;-;-;-;-;-;-;-;-;-;-;-;-;-;-;-;-;-;-;-;-;-;-;-;-;-;-;-;-;-;-;-;-;-;-;-;-;-;-;-;-;-;-;-;-	12119	5.72522	6.2378	5.60673	7.00598	6.93875	5.60427
MTOR-AS1	1;1;1;1;1;1;1;1	11143898;11144424;11144667;11144667;11145153;11145153;11149270;11149270	11143987;11144481;11144886;11144886;11145279;11145279;11149537;11149537	+;+;+;+;+;+;+;+	763	4.58711	5.06082	5.12034	5.61911	7.20568	4.84159
UBIAD1	1;1;1;1;1;1;1;1;1;1;1;1	11273206;11273528;11273889;11273934;11285644;11285644;11285644;11292049;11293467;11294873;11294873;11294873	11274060;11274060;11274060;11274060;11285732;11288434;11285732;11292147;11293626;11295183;11296049;11295164	+;+;+;+;+;+;+;+;+;+;+;+	5082	1.02169	1.03398	1.20589	1.24286	1.72784	1.44624
DISP3	1;1;1;1;1;1;1;1;1;1;1;1;1;1;1;1;1;1;1;1;1;1;1;1;1;1;1;1	11479166;11479238;11481258;11500990;11502678;11514390;11515369;11516001;11517463;11519355;11519719;11520687;11523942;11525176;11526651;11529556;11529787;11530907;11531565;11533676;11534381;11534381;11535011;11535011;11535478;11535478;11536324;11536324	11479372;11479372;11481960;11502088;11502897;11514526;11515503;11516161;11517602;11519503;11519880;11520848;11524055;11525312;11526835;11529686;11529959;11531033;11531710;11533827;11534540;11534540;11535124;11535124;11535644;11535644;11537225;11537584	+;+;+;+;+;+;+;+;+;+;+;+;+;+;+;+;+;+;+;+;+;+;+;+;+;+;+;+	6142	0.106454	0.0972198	0.137194	0.143348	0.109477	0.0313257
RP1-69M21.2	1;1;1	11609531;11611843;11612790	11610113;11611978;11613355	+;+;+	1285	0.389101	0.216854	0.0894213	0.35748	0.153905	0.14973
FBXO2	1;1;1;1;1;1;1;1;1;1;1;1;1;1;1;1;1	11648367;11649087;11649528;11649779;11649874;11649945;11649945;11650466;11650466;11650466;11650547;11650737;11653391;11653391;11654031;11654319;11655640	11648828;11649225;11649874;11649874;11650074;11650074;11650074;11650713;11650834;11650834;11650834;11650834;11653529;11653427;11654197;11654682;11655785	-;-;-;-;-;-;-;-;-;-;-;-;-;-;-;-;-	2333	50.1	44.3471	44.3274	37.4926	34.9759	37.0126
FBXO44	1;1;1;1;1;1;1;1;1;1;1;1;1;1;1;1;1;1;1;1;1;1;1;1;1;1;1;1;1;1;1;1;1;1;1;1;1;1;1;1;1;1;1;1;1;1;1;1;1;1;1	11654375;11654857;11654857;11654881;11654901;11654910;11654910;11655328;11655328;11655670;11655806;11655806;11655806;11655806;11655806;11655806;11655806;11656065;11658267;11658267;11658267;11658267;11658267;11658267;11658267;11658267;11658533;11658533;11658533;11658542;11658736;11658736;11658736;11658736;11658736;11658736;11658736;11658736;11658736;11661130;11661130;11661130;11661130;11661130;116…	11654581;11654952;11654952;11654952;11654952;11654952;11654952;11655699;11655699;11655699;11656100;11656100;11656100;11656100;11656100;11656100;11656100;11656100;11658364;11658364;11658364;11658393;11658364;11658393;11658364;11658364;11658628;11658628;11658628;11658628;11658871;11658871;11658871;11658871;11658871;11658871;11658868;11658871;11658871;11661308;11661308;11662291;11661349;11663326;116…	+;+;+;+;+;+;+;+;+;+;+;+;+;+;+;+;+;+;+;+;+;+;+;+;+;+;+;+;+;+;+;+;+;+;+;+;+;+;+;+;+;+;+;+;+;+;+;+;+;+;+	3527	6.32477	5.91424	5.22351	4.77553	3.99236	4.13499
FBXO6	1;1;1;1;1;1;1;1;1;1;1;1;1;1	11664124;11664486;11668656;11668656;11668696;11671266;11671266;11671266;11671928;11671928;11673277;11673277;11673615;11673615	11664255;11664735;11668944;11668944;11668944;11671392;11671392;11671392;11672064;11672023;11673412;11673412;11674030;11674354	+;+;+;+;+;+;+;+;+;+;+;+;+;+	1811	1.25301	1.2969	1.45933	1.43736	1.04835	1.16865
MAD2L2	1;1;1;1;1;1;1;1;1;1;1;1;1;1;1;1;1;1;1;1;1;1;1;1;1;1;1;1;1;1;1;1;1;1;1;1;1;1;1;1;1;1;1;1;1;1;1;1;1;1;1;1;1;1;1;1;1;1;1;1;1;1;1;1;1;1;1;1;1	11674480;11674481;11674525;11674678;11674748;11675082;11675082;11675082;11675082;11675082;11675656;11675657;11675658;11675658;11675658;11675658;11675658;11675700;11676046;11676046;11676046;11676046;11676046;11676046;11676046;11676809;11676809;11676848;11676848;11676848;11676848;11676848;11676848;11676872;11677543;11677543;11677543;11677543;11677543;11677543;11677543;11677543;11680353;11680353;116…	11674816;11674816;11674816;11674816;11674816;11675174;11675174;11675174;11675174;11675174;11675731;11675731;11675731;11675731;11675731;11675731;11675731;11676140;11676140;11676140;11676140;11676140;11676140;11676140;11676140;11676948;11676948;11676948;11676948;11676948;11676948;11676948;11676948;11677614;11677614;11677614;11677614;11677614;11677614;11677614;11677614;11677614;11680471;11680471;116…	-;-;-;-;-;-;-;-;-;-;-;-;-;-;-;-;-;-;-;-;-;-;-;-;-;-;-;-;-;-;-;-;-;-;-;-;-;-;-;-;-;-;-;-;-;-;-;-;-;-;-;-;-;-;-;-;-;-;-;-;-;-;-;-;-;-;-;-;-	3324	7.83339	7.12573	9.35659	8.52206	7.77029	7.99941
DRAXIN	1;1;1;1;1;1;1	11691729;11706249;11709275;11711851;11712340;11715119;11719584	11691853;11706709;11709465;11711965;11712429;11715208;11725857	+;+;+;+;+;+;+	7346	0.0523566	0.0270952	0	0.0104221	0.0215374	0.0104766
AGTRAP	1;1;1;1;1;1;1;1;1;1;1;1;1;1;1;1;1;1;1;1;1;1;1;1;1;1;1;1;1;1;1;1;1;1;1;1;1;1;1;1;1;1;1;1;1;1;1;1;1;1;1;1;1;1;1;1;1;1;1;1;1;1;1;1;1;1;1;1	11736084;11736117;11736124;11736130;11736142;11736147;11736153;11736155;11736173;11736175;11744533;11745801;11745803;11745803;11745803;11745803;11745803;11745803;11745803;11745803;11745803;11745930;11745988;11745998;11746009;11746127;11746127;11746127;11746127;11747440;11747440;11747440;11747440;11747440;11747440;11747440;11747440;11747440;11747440;11747440;11747512;11748415;11748415;11748415;117…	11736235;11736235;11736235;11736235;11736235;11736235;11736235;11736235;11736235;11736235;11744568;11745837;11745837;11745837;11745837;11745837;11745837;11745837;11746672;11745837;11745837;11746223;11746223;11746223;11746223;11746223;11746223;11746223;11746223;11747545;11747545;11747545;11747545;11747545;11747545;11747545;11747545;11747545;11747545;11747545;11747545;11748610;11748610;11748589;117…	+;+;+;+;+;+;+;+;+;+;+;+;+;+;+;+;+;+;+;+;+;+;+;+;+;+;+;+;+;+;+;+;+;+;+;+;+;+;+;+;+;+;+;+;+;+;+;+;+;+;+;+;+;+;+;+;+;+;+;+;+;+;+;+;+;+;+;+	2435	2.40086	2.82827	2.65834	2.62538	2.94012	2.5759
C1orf167	1;1;1;1;1;1;1;1;1;1;1;1;1;1;1;1;1;1;1;1;1;1;1;1;1;1;1;1;1;1;1;1;1;1;1;1;1;1;1;1;1;1;1;1;1;1;1;1;1;1;1;1;1;1;1;1;1;1;1;1;1;1;1;1;1;1;1;1;1	11761787;11764331;11765857;11766742;11766964;11767221;11767221;11768077;11768077;11768973;11771524;11771524;11772082;11772082;11772122;11775435;11775435;11775435;11776464;11776464;11776464;11777129;11778660;11778660;11778926;11778926;11778931;11779802;11779802;11779802;11779817;11782189;11782189;11782189;11782194;11784174;11784174;11784174;11784174;11785148;11785148;11785148;11785148;11785171;117…	11762274;11764482;11766576;11767085;11767085;11767264;11767264;11768275;11768319;11769127;11771636;11771636;11772259;11772259;11772259;11775610;11775610;11775610;11776638;11776638;11776638;11778310;11778816;11778816;11779080;11779080;11779080;11780010;11780010;11780010;11780010;11782333;11782333;11782333;11782333;11784593;11784593;11784593;11784593;11785289;11785289;11785289;11785289;11785289;117…	+;+;+;+;+;+;+;+;+;+;+;+;+;+;+;+;+;+;+;+;+;+;+;+;+;+;+;+;+;+;+;+;+;+;+;+;+;+;+;+;+;+;+;+;+;+;+;+;+;+;+;+;+;+;+;+;+;+;+;+;+;+;+;+;+;+;+;+;+	6499	0.32549	0.287889	0.38308	0.34163	0.492973	0.420391
MTHFR	1;1;1;1;1;1;1;1;1;1;1;1;1;1;1;1;1;1;1;1;1;1;1;1;1;1;1;1;1;1;1;1;1;1;1;1;1;1;1;1;1;1;1;1;1;1;1;1;1;1;1;1;1;1;1;1;1;1;1;1	11785723;11785730;11786603;11788294;11791207;11791207;11791207;11791207;11792278;11792278;11792278;11792278;11793907;11793907;11793907;11793907;11794358;11794358;11794358;11794358;11794729;11794729;11794729;11794729;11795098;11795098;11795098;11795098;11796206;11796206;11796206;11796206;11800212;11800212;11800212;11800212;11801161;11801161;11801161;11801161;11801205;11802881;11802881;11802881;118…	11790898;11790898;11790898;11790898;11791326;11791326;11791326;11791326;11792379;11792379;11792379;11792379;11794089;11794089;11794089;11794089;11794538;11794538;11794538;11794538;11794863;11794863;11794863;11794863;11795348;11795348;11795348;11795348;11796399;11796399;11796399;11796399;11800322;11800322;11800322;11800322;11801399;11801399;11801399;11801399;11801399;11803129;11803129;11803129;118…	-;-;-;-;-;-;-;-;-;-;-;-;-;-;-;-;-;-;-;-;-;-;-;-;-;-;-;-;-;-;-;-;-;-;-;-;-;-;-;-;-;-;-;-;-;-;-;-;-;-;-;-;-;-;-;-;-;-;-;-	10214	1.40078	1.44205	1.24499	1.31548	1.76198	1.51074
CLCN6	1;1;1;1;1;1;1;1;1;1;1;1;1;1;1;1;1;1;1;1;1;1;1;1;1;1;1;1;1;1;1;1;1;1;1;1;1;1;1;1;1;1;1;1;1;1;1;1;1;1;1;1;1;1;1;1;1;1;1;1;1;1;1;1;1;1;1;1;1;1;1;1;1;1;1;1;1;1;1;1;1;1;1;1;1;1;1;1;1;1;1;1;1;1;1;1;1;1;1;1;1;1;1;1;1;1;1;1;1;1;1	11806096;11806211;11806213;11806260;11806263;11806263;11806263;11807131;11807131;11807131;11807131;11807131;11807131;11807131;11815846;11815846;11815846;11815846;11815846;11815846;11816615;11816615;11816615;11816615;11816615;11816615;11816615;11819488;11819488;11819488;11819488;11819488;11819488;11819488;11820362;11822695;11822695;11822695;11822695;11822695;11822695;11823707;11823707;11823707;118…	11806349;11806349;11806349;11806349;11806349;11806349;11806349;11807190;11807190;11807190;11807190;11807190;11807190;11807190;11815911;11815911;11815911;11815911;11815911;11815911;11816680;11816680;11816680;11816680;11816680;11816680;11816680;11819554;11819554;11819554;11819554;11819554;11819554;11819554;11820779;11822801;11822801;11822801;11822801;11822801;11822801;11823833;11823833;11823833;118…	+;+;+;+;+;+;+;+;+;+;+;+;+;+;+;+;+;+;+;+;+;+;+;+;+;+;+;+;+;+;+;+;+;+;+;+;+;+;+;+;+;+;+;+;+;+;+;+;+;+;+;+;+;+;+;+;+;+;+;+;+;+;+;+;+;+;+;+;+;+;+;+;+;+;+;+;+;+;+;+;+;+;+;+;+;+;+;+;+;+;+;+;+;+;+;+;+;+;+;+;+;+;+;+;+;+;+;+;+;+;+	6938	2.20633	2.26066	2.16409	2.45527	2.8847	2.52359
NPPA-AS1	1;1;1;1;1;1;1	11841017;11843704;11843861;11845547;11845547;11847434;11847577	11841207;11844073;11844073;11845766;11845766;11847684;11848079	+;+;+;+;+;+;+	1427	0.350382	0.641619	0.590502	0.321908	0.720667	0.485389
NPPA-AS1_1	1	11843812	11843984	+	173	0	0	0	0	0.457266	0
NPPA-AS1_2	1	11845549	11845697	+	149	0.258128	0	0	0	0.53092	0
NPPA	1;1;1;1;1;1;1;1;1;1	11845709;11845712;11845879;11846012;11847113;11847113;11847113;11847562;11847562;11848081	11846014;11846008;11846014;11846014;11847439;11847439;11847439;11847783;11847783;11848345	-;-;-;-;-;-;-;-;-;-	1120	0.103021	0	0	0	0.0706313	0.103073
NPPA-AS1_3	1	11847442	11847549	+	108	0	0	0	0	0	1.0689
RNU5E-1	1	11908152	11908271	+	120	0.641019	0	0	0	0	0.320671
KIAA2013	1;1;1;1;1;1;1;1;1	11919591;11920183;11922175;11922636;11922636;11925205;11925205;11925205;11926303	11920332;11920332;11923489;11923489;11923489;11926428;11926423;11926269;11926403	-;-;-;-;-;-;-;-;-	3281	11.2418	10.1553	9.88781	10.1738	10.5002	10.016
PLOD1	1;1;1;1;1;1;1;1;1;1;1;1;1;1;1;1;1;1;1;1;1;1;1;1;1;1;1;1;1;1;1;1;1;1;1;1;1;1;1;1;1;1;1;1;1;1;1;1;1;1;1;1;1;1;1;1;1;1;1;1;1;1	11934205;11934694;11934734;11934743;11934753;11944522;11947976;11947976;11947976;11947976;11947976;11949773;11949773;11949773;11949773;11949773;11950357;11950357;11950357;11950357;11950357;11952623;11952623;11952623;11952623;11952623;11954301;11954574;11954830;11954830;11954830;11956917;11956917;11956917;11957090;11957842;11957842;11957842;11957842;11958516;11958516;11958516;11960646;11963532;119…	11934323;11934855;11934855;11934855;11934855;11944662;11948067;11948067;11948067;11948067;11948067;11949906;11949906;11949906;11949906;11949906;11950520;11950520;11950520;11950520;11950520;11952735;11952735;11952735;11952691;11952735;11954893;11954767;11954893;11954893;11954893;11957014;11957014;11957014;11957193;11957943;11957943;11957943;11957943;11958593;11958647;11958620;11960767;11963636;119…	+;+;+;+;+;+;+;+;+;+;+;+;+;+;+;+;+;+;+;+;+;+;+;+;+;+;+;+;+;+;+;+;+;+;+;+;+;+;+;+;+;+;+;+;+;+;+;+;+;+;+;+;+;+;+;+;+;+;+;+;+;+	5320	32.9161	33.3806	27.9994	27.9546	27.6577	25.6633
MFN2	1;1;1;1;1;1;1;1;1;1;1;1;1;1;1;1;1;1;1;1;1;1;1;1;1;1;1;1;1;1;1;1;1;1;1;1;1;1;1;1;1;1;1;1;1;1;1;1;1;1;1;1	11980181;11980299;11980312;11980370;11980435;11981810;11981970;11981970;11981970;11981992;11982523;11989165;11989165;11989165;11989165;11989165;11989165;11992279;11992555;11992555;11992555;11992555;11996156;11996156;11997297;11997297;11998770;11998770;11998988;11998988;12001401;12001401;12001769;12001769;12001982;12001982;12003992;12003992;12004509;12004509;12004825;12004825;12005711;12005711;120…	11980484;11980484;11980484;11980484;11980484;11981853;11982114;11982114;11982114;11982114;11982590;11989343;11989343;11989343;11989343;11989234;11989343;11992463;11992673;11992640;11992690;11992690;11996318;11996318;11997421;11997421;11998878;11998878;11999095;11999095;12001554;12001554;12001836;12001836;12002103;12002103;12004118;12004118;12004613;12004613;12004927;12004927;12005931;12005931;120…	+;+;+;+;+;+;+;+;+;+;+;+;+;+;+;+;+;+;+;+;+;+;+;+;+;+;+;+;+;+;+;+;+;+;+;+;+;+;+;+;+;+;+;+;+;+;+;+;+;+;+;+	4973	29.6444	32.788	30.3767	31.0906	32.8804	30.0308
MIIP	1;1;1;1;1;1;1;1;1;1;1;1;1;1;1;1;1;1;1;1;1;1;1;1;1;1;1;1;1;1;1;1;1;1;1;1;1;1	12019466;12019466;12021645;12022095;12022095;12022222;12022833;12022833;12022833;12022864;12028721;12029033;12029033;12029033;12029033;12029096;12029223;12029223;12029223;12029223;12029223;12029223;12029765;12029765;12029765;12030028;12030028;12030028;12031127;12031266;12031266;12031266;12031266;12031541;12031722;12031722;12031722;12031722	12019552;12019552;12021840;12022442;12022442;12022442;12022917;12022917;12022917;12022917;12029141;12029141;12029141;12029141;12029141;12029141;12029607;12029281;12029894;12030124;12029281;12029281;12029894;12029894;12029855;12030124;12030124;12030124;12031403;12031403;12031403;12031403;12031403;12032025;12032039;12032043;12031975;12032045	+;+;+;+;+;+;+;+;+;+;+;+;+;+;+;+;+;+;+;+;+;+;+;+;+;+;+;+;+;+;+;+;+;+;+;+;+;+	2821	1.03617	0.987798	1.22197	1.32983	1.27592	1.24131
MIR6729	1	12029158	12029222	+	65	0	0	0	1.17785	0	0
TNFRSF8	1;1;1;1;1;1;1;1;1;1;1;1;1;1;1;1;1;1;1;1;1;1;1;1;1;1;1;1;1;1;1;1;1;1;1;1;1;1;1;1;1;1;1;1;1;1;1;1;1;1;1;1	12063377;12063377;12063470;12084464;12097101;12097101;12097101;12104379;12104379;12104379;12109566;12109566;12109566;12110041;12110041;12110041;12111898;12111898;12111898;12115577;12115577;12115577;12123284;12123284;12123284;12123715;12123715;12123715;12125899;12125934;12125951;12125951;12125951;12126183;12126183;12126183;12126183;12126183;12135588;12135588;12135588;12135588;12135588;12138229;121…	12063661;12063661;12063661;12084551;12097217;12097217;12097217;12104531;12104531;12104531;12109656;12109656;12109656;12110204;12110204;12110204;12112014;12112014;12112014;12115729;12115729;12115729;12123377;12123377;12123377;12123827;12123827;12123827;12126052;12126052;12126052;12126052;12126052;12126236;12126236;12126236;12126236;12126236;12135613;12135613;12135613;12135613;12135613;12138436;121…	+;+;+;+;+;+;+;+;+;+;+;+;+;+;+;+;+;+;+;+;+;+;+;+;+;+;+;+;+;+;+;+;+;+;+;+;+;+;+;+;+;+;+;+;+;+;+;+;+;+;+;+	3738	0.0411569	0.0532481	0	0.0204816	0.0105815	0.0205888
TNFRSF1B	1;1;1;1;1;1;1;1;1;1;1;1;1;1;1;1;1;1;1;1;1;1;1;1;1;1;1;1	12166943;12167003;12167003;12167003;12188796;12188796;12190957;12190957;12190957;12191774;12191774;12191774;12191838;12192348;12192348;12192431;12192431;12192863;12192863;12192863;12193955;12193955;12194584;12194584;12201967;12201967;12206740;12206740	12167038;12167169;12167169;12167169;12188895;12188895;12191085;12191085;12191085;12191923;12191923;12191923;12191923;12192524;12192358;12192524;12192524;12193008;12193098;12193098;12194032;12194032;12194618;12194618;12202171;12202171;12209228;12209228	+;+;+;+;+;+;+;+;+;+;+;+;+;+;+;+;+;+;+;+;+;+;+;+;+;+;+;+	3826	2.48298	2.42429	2.48273	2.13112	2.16066	2.72562
MIR4632	1	12191713	12191773	+	61	0.63051	0	0	0	0	0
SNORA70	1;1;1;12;12;14;16;17;17;18;19;19;2;21;21;3;4;5;5;6;8;8;8;9;9;9;9;X;Y;Y	12221148;202527310;201978461;75689152;121107043;51244090;50151642;28022330;29777619;3025434;9819954;44764950;214846947;9907916;32841861;108574565;131768140;88382772;171366118;81764024;5128279;8961575;33540040;39892446;67797087;41573512;62358191;154400281;23423099;26247384	12221271;202527427;201978595;75689304;121107174;51244224;50151731;28022464;29777744;3025566;9820094;44765100;214847081;9908010;32841995;108574698;131768249;88382907;171366252;81764156;5128412;8961708;33540137;39892540;67797181;41573606;62358285;154400415;23423236;26247521	-;-;+;-;+;+;-;-;+;-;+;+;+;+;-;+;+;+;+;+;-;+;+;+;+;-;-;+;-;+	3743	0.0102755	0.0212708	0	0.0204543	0.0422693	0
VPS13D	1;1;1;1;1;1;1;1;1;1;1;1;1;1;1;1;1;1;1;1;1;1;1;1;1;1;1;1;1;1;1;1;1;1;1;1;1;1;1;1;1;1;1;1;1;1;1;1;1;1;1;1;1;1;1;1;1;1;1;1;1;1;1;1;1;1;1;1;1;1;1;1;1;1;1;1;1;1;1;1;1;1;1;1;1;1;1;1;1;1;1;1;1;1;1;1;1;1;1;1;1;1;1;1;1;1;1;1;1;1;1;1;1;1;1;1;1;1;1;1;1;1;1;1;1;1;1;1;1;1;1;1;1;1;1;1;1;1;1;1;1;1;1;1;1;1;1;1;1;1;1;1;1;1;1;1;1;1;1;1;1;1;1;1;1;1;1;1;1;1;1;1;1;1;1;1;1;1;1;1;1;1;1;1;1;1;1;1;1;1;1;1;1;1;1;1;1;1;1;1…	12230067;12230067;12234191;12234191;12242513;12242513;12244246;12244246;12244424;12244537;12244537;12244537;12249223;12249223;12249223;12253722;12253722;12253734;12256276;12256333;12256333;12256987;12256987;12256987;12257935;12257935;12257935;12260693;12260693;12260948;12260948;12261901;12261901;12266881;12266881;12267845;12267845;12268706;12268706;12270994;12270994;12273003;12273003;12275825;122…	12230120;12230120;12234363;12234363;12242590;12242590;12244436;12244436;12244436;12244617;12244617;12244617;12249603;12249339;12249339;12253826;12253826;12253826;12256503;12256503;12256503;12257087;12257087;12257087;12257955;12258103;12258103;12260794;12260794;12261149;12261149;12262080;12262080;12267011;12267011;12267920;12267920;12268876;12268876;12271124;12271124;12273135;12273135;12278038;122…	+;+;+;+;+;+;+;+;+;+;+;+;+;+;+;+;+;+;+;+;+;+;+;+;+;+;+;+;+;+;+;+;+;+;+;+;+;+;+;+;+;+;+;+;+;+;+;+;+;+;+;+;+;+;+;+;+;+;+;+;+;+;+;+;+;+;+;+;+;+;+;+;+;+;+;+;+;+;+;+;+;+;+;+;+;+;+;+;+;+;+;+;+;+;+;+;+;+;+;+;+;+;+;+;+;+;+;+;+;+;+;+;+;+;+;+;+;+;+;+;+;+;+;+;+;+;+;+;+;+;+;+;+;+;+;+;+;+;+;+;+;+;+;+;+;+;+;+;+;+;+;+;+;+;+;+;+;+;+;+;+;+;+;+;+;+;+;+;+;+;+;+;+;+;+;+;+;+;+;+;+;+;+;+;+;+;+;+;+;+;+;+;+;+;+;+;+;+;+;+…	20023	1.83249	1.89469	1.69101	1.59636	1.68304	1.64123
SNORA59A	1	12507246	12507397	+	152	0	0	0	0	0	0.506323
DHRS3	1;1;1;1;1;1;1;1;1;1;1;1;1;1;1;1	12567910;12568392;12572728;12572728;12578718;12578718;12579293;12579293;12579768;12580523;12580523;12580523;12595986;12616560;12616560;12617154	12568424;12568424;12572853;12572853;12578956;12578956;12579412;12579412;12580666;12580666;12580666;12580666;12596308;12616696;12616795;12617731	-;-;-;-;-;-;-;-;-;-;-;-;-;-;-;-	3036	17.9764	17.662	13.8523	10.1879	9.79718	9.82293
RNU6ATAC18P	1	12569972	12570072	-	101	1.90402	0	1.51692	0	0	0
MIR6730	1	12578957	12579023	-	67	1.72214	0	0	0	0	0.574336
RP11-474O21.5	1	12618900	12619244	-	345	5.12815	5.42316	3.55266	1.77531	1.94901	2.23076
HNRNPCL1	1;1	12847408;12848681	12848470;12848725	-;-	1108	0.173561	0.0718561	0.0691374	0.241842	0.0713962	0.208378
HNRNPCL3	1;1	13060869;13061144	13060930;13062229	+;+	1148	0.0335027	0.0693524	0	0	0	0.0335196
HNRNPCL2	1;1	13115496;13116793	13116581;13116854	-;-	1148	0.435535	0.762876	0.166821	0.400141	0.310088	0.368716
HNRNPCL4	1	13164586	13165467	-	882	0.0872135	0.315939	0.0868529	0.173606	0.0448452	0.130886
LRRC38	1;1	13474977;13512963	13476099;13514048	-;-	2209	0	0	0.0173391	0	0	0.0348398
RP4-597A16.2	1;1;1	13513220;13514291;13516170	13513341;13514544;13516270	+;+;+	477	0	0	0	0	0	0.161344
PDPN	1;1;1;1;1;1;1;1;1;1;1;1;1;1;1;1;1;1;1;1;1;1;1;1;1;1;1;1;1;1;1;1;1;1;1;1;1;1;1;1;1;1;1;1;1;1;1;1;1;1;1;1;1;1;1;1;1;1;1;1;1;1;1;1;1;1;1;1	13583465;13583757;13583762;13583831;13583832;13583833;13584093;13584267;13584270;13585461;13585472;13585480;13595827;13595827;13607173;13607173;13607173;13607173;13607173;13607173;13607173;13607173;13607173;13607173;13607173;13607173;13610387;13610387;13610387;13610387;13610387;13610387;13610387;13610387;13610387;13610387;13613687;13613687;13613687;13613687;13613687;13613687;13613687;13613687;136…	13584100;13584100;13584100;13584100;13584100;13584100;13584188;13584341;13584341;13585639;13585568;13585639;13595984;13595984;13607306;13607306;13607306;13607306;13607306;13607306;13607221;13607306;13607306;13607306;13607306;13607306;13610516;13610516;13610516;13610516;13610516;13610516;13610516;13610516;13610516;13610516;13613725;13613725;13613725;13613725;13613725;13613725;13613725;13613725;136…	+;+;+;+;+;+;+;+;+;+;+;+;+;+;+;+;+;+;+;+;+;+;+;+;+;+;+;+;+;+;+;+;+;+;+;+;+;+;+;+;+;+;+;+;+;+;+;+;+;+;+;+;+;+;+;+;+;+;+;+;+;+;+;+;+;+;+;+	3707	4.96976	5.41229	5.13519	5.64857	5.2923	5.02416
CTA-520D8.2	1;1	13657311;13659577	13657355;13659910	-;-	379	0.202961	0.525175	0.202122	1.01003	0.313088	1.01532
SCARNA11	1;11;12;12	13696070;117263799;6581474;8597509	13696199;117263952;6581609;8597640	-;+;-;+	552	0.418056	0.288466	0	0.76283	0.429929	0.418267
PRDM2	1;1;1;1;1;1;1;1;1;1;1;1;1;1;1;1;1;1;1;1;1;1;1;1;1;1;1;1;1;1;1;1;1;1;1;1;1;1;1;1;1;1;1;1;1;1;1;1;1;1;1;1;1;1;1;1;1;1;1;1;1;1;1;1;1;1;1;1;1;1;1;1;1;1;1	13700198;13700240;13704855;13704855;13715541;13715541;13715541;13715541;13731000;13731000;13731000;13731000;13731018;13732779;13732779;13732779;13732779;13738750;13738785;13742005;13742005;13742005;13742005;13742005;13742005;13742005;13749361;13749361;13749361;13749361;13749361;13749361;13749361;13749403;13749415;13749424;13749435;13749436;13749436;13769039;13769118;13769118;13769118;13769118;137…	13700300;13700300;13705645;13705645;13715614;13715614;13715614;13715614;13731117;13731117;13731117;13731117;13731117;13732882;13732882;13732855;13732882;13738940;13738940;13742157;13742157;13742157;13742157;13742157;13742157;13742157;13749487;13749487;13749487;13749487;13749487;13749487;13749463;13749487;13749487;13749487;13749487;13749487;13749487;13769173;13769173;13769173;13769173;13769173;137…	+;+;+;+;+;+;+;+;+;+;+;+;+;+;+;+;+;+;+;+;+;+;+;+;+;+;+;+;+;+;+;+;+;+;+;+;+;+;+;+;+;+;+;+;+;+;+;+;+;+;+;+;+;+;+;+;+;+;+;+;+;+;+;+;+;+;+;+;+;+;+;+;+;+;+	10923	3.45773	3.72098	3.42591	3.90056	4.03393	3.68142
KAZN	1;1;1;1;1;1;1;1;1;1;1;1;1;1;1;1;1;1;1;1;1;1;1;1;1;1;1;1;1;1;1;1;1;1;1;1;1;1;1;1;1;1;1;1;1;1;1;1;1;1;1;1;1;1;1;1;1;1;1;1;1;1;1;1;1;1;1;1;1;1;1;1;1;1;1;1;1;1;1;1	13892792;13892792;14180435;14180435;14304590;14598704;14598704;14598717;14598983;14598983;14924130;14929800;14929800;14945919;14960684;14960684;14960684;14960684;14960684;14960684;14960684;14960684;15034749;15034749;15034749;15034749;15034749;15034749;15034749;15034749;15043989;15043989;15043989;15043989;15043989;15043989;15043989;15043989;15056091;15056091;15056091;15056091;15056091;15056091;150…	13893756;13893756;14180592;14180592;14304663;14599223;14599223;14598910;14599223;14599223;14924572;14930044;14930044;14946173;14960875;14960875;14960875;14960875;14960875;14960875;14960875;14960875;15034885;15034885;15034885;15034885;15034885;15034885;15034885;15034885;15044159;15044159;15044159;15044159;15044159;15044159;15044159;15044159;15056280;15056280;15056145;15056280;15056280;15056280;150…	+;+;+;+;+;+;+;+;+;+;+;+;+;+;+;+;+;+;+;+;+;+;+;+;+;+;+;+;+;+;+;+;+;+;+;+;+;+;+;+;+;+;+;+;+;+;+;+;+;+;+;+;+;+;+;+;+;+;+;+;+;+;+;+;+;+;+;+;+;+;+;+;+;+;+;+;+;+;+;+	13841	0.739156	0.730533	0.744402	0.882261	0.828735	0.645003
TMEM51-AS1	1;1;1;1;1;1;1;1;1;1;1	15111815;15115952;15118327;15118327;15120577;15120972;15120972;15124228;15124228;15152291;15152291	15117807;15117807;15118904;15118904;15120697;15121059;15121059;15124373;15124373;15152464;15152402	-;-;-;-;-;-;-;-;-;-;-	7100	0.0595877	0.0784952	0.0377626	0.0754821	0.066851	0.0596177
TMEM51	1;1;1;1;1;1;1;1;1;1;1;1;1;1;1;1;1;1;1;1;1	15152532;15152566;15152577;15153733;15153768;15153789;15210490;15210490;15210490;15214895;15214895;15214895;15214895;15214895;15214895;15219326;15219326;15219326;15219326;15219326;15219330	15152784;15152784;15152784;15153954;15153954;15153954;15210562;15210562;15210562;15215431;15215431;15215431;15215431;15215431;15215431;15220480;15219346;15220408;15220477;15220339;15220393	+;+;+;+;+;+;+;+;+;+;+;+;+;+;+;+;+;+;+;+;+	2240	6.3873	6.32667	6.32669	5.9471	6.09195	6.92306
FHAD1	1;1;1;1;1;1;1;1;1;1;1;1;1;1;1;1;1;1;1;1;1;1;1;1;1;1;1;1;1;1;1;1;1;1;1;1;1;1;1;1;1;1;1;1;1;1;1;1;1;1;1;1;1;1;1;1;1;1;1;1;1;1;1;1;1;1;1;1;1;1;1;1;1;1;1;1;1;1;1;1;1;1;1;1;1;1;1;1;1;1;1;1;1;1;1;1;1;1;1;1;1;1;1;1;1;1;1;1;1;1;1;1;1;1;1;1;1;1;1;1;1;1;1;1;1;1;1;1;1;1;1;1;1;1;1;1;1;1;1;1;1;1;1;1;1;1;1;1;1;1;1;1;1;1;1;1;1;1;1;1;1;1;1;1;1;1;1;1;1;1;1;1;1;1;1;1;1;1;1;1;1;1;1;1;1;1;1;1;1;1;1;1;1;1;1;1;1;1;1;1…	15247272;15247280;15251771;15251771;15251785;15272323;15272323;15287045;15289399;15289399;15289399;15289399;15296684;15296684;15296684;15301205;15301205;15305761;15305762;15305769;15305780;15308613;15308613;15308613;15308613;15308613;15312105;15313057;15313057;15313057;15313057;15313057;15313057;15314442;15315047;15316378;15316378;15316378;15316378;15316378;15317824;15317824;15317824;15317824;153…	15247395;15247395;15251877;15251877;15251877;15272529;15272529;15287157;15289641;15289666;15289666;15289666;15296793;15296762;15296793;15301441;15301441;15305819;15305819;15305819;15305819;15308736;15308736;15308736;15308736;15308736;15312187;15313187;15313187;15313187;15313187;15313187;15313187;15314598;15315239;15316467;15316467;15316467;15316467;15316467;15317928;15317928;15317928;15317928;153…	+;+;+;+;+;+;+;+;+;+;+;+;+;+;+;+;+;+;+;+;+;+;+;+;+;+;+;+;+;+;+;+;+;+;+;+;+;+;+;+;+;+;+;+;+;+;+;+;+;+;+;+;+;+;+;+;+;+;+;+;+;+;+;+;+;+;+;+;+;+;+;+;+;+;+;+;+;+;+;+;+;+;+;+;+;+;+;+;+;+;+;+;+;+;+;+;+;+;+;+;+;+;+;+;+;+;+;+;+;+;+;+;+;+;+;+;+;+;+;+;+;+;+;+;+;+;+;+;+;+;+;+;+;+;+;+;+;+;+;+;+;+;+;+;+;+;+;+;+;+;+;+;+;+;+;+;+;+;+;+;+;+;+;+;+;+;+;+;+;+;+;+;+;+;+;+;+;+;+;+;+;+;+;+;+;+;+;+;+;+;+;+;+;+;+;+;+;+;+;+…	12805	0.189227	0.18342	0.17648	0.0866947	0.135912	0.12922
RP3-467K16.2	1;1	15326680;15343776	15329683;15343876	-;-	3105	0	0.0384621	0.0370069	0	0.0127386	0.0123931
RP3-467K16.4	1;1;1	15402979;15409070;15409287	15407907;15409171;15409433	-;-;-	5178	0	0.0153759	0.0147942	0.0147857	0.0458326	0.00743154
EFHD2	1;1;1;1;1;1;1;1;1	15409895;15410265;15425871;15425871;15427150;15427150;15427898;15428593;15428593	15410279;15410279;15426018;15426018;15427284;15427284;15428009;15429081;15430343	+;+;+;+;+;+;+;+;+	2531	152.325	144.7	140.996	137.437	130.459	141.805
CTRC	1;1;1;1;1;1;1;1;1;1;1;1;1;1;1;1;1;1;1;1;1;1	15438439;15438442;15438453;15440300;15440350;15440493;15440493;15442447;15442447;15442447;15442447;15443419;15443419;15443419;15443419;15444606;15445597;15445597;15445597;15446575;15446575;15446575	15438504;15438504;15438504;15440391;15440391;15440590;15440590;15442572;15442572;15442572;15442572;15443555;15443540;15443555;15443555;15444751;15445749;15445749;15445749;15446654;15449242;15446654	+;+;+;+;+;+;+;+;+;+;+;+;+;+;+;+;+;+;+;+;+;+	3486	0.011033	0	0	0	0	0
CELA2B	1;1;1;1;1;1;1;1;1;1;1;1;1;1;1;1;1;1;1;1;1	15465909;15467386;15476101;15476457;15476457;15476465;15481098;15481098;15481098;15481645;15482265;15482265;15482265;15483264;15483264;15485861;15485901;15487285;15487285;15491295;15491295	15466144;15467538;15476165;15476545;15476545;15476545;15481195;15481195;15481195;15481749;15482357;15482393;15482393;15483400;15483368;15486046;15486046;15487437;15487437;15491395;15491400	+;+;+;+;+;+;+;+;+;+;+;+;+;+;+;+;+;+;+;+;+	1457	0.0263975	0.0273221	0.0262883	0	0	0.0264108
CASP9	1;1;1;1;1;1;1;1;1;1;1;1;1;1;1;1;1;1;1;1;1;1;1;1;1;1;1;1;1;1;1;1;1;1;1;1;1;1;1;1;1;1;1;1;1;1;1;1;1;1;1;1;1;1;1;1;1;1;1;1;1;1;1;1;1;1;1;1;1;1;1;1	15490832;15492270;15492270;15492366;15492798;15492855;15492943;15493892;15493892;15493892;15493892;15493892;15493892;15495273;15495273;15495273;15495273;15495273;15495273;15495273;15504611;15504611;15504611;15504611;15504611;15504611;15504611;15504625;15505990;15505990;15505990;15505990;15505990;15505990;15505990;15506899;15506899;15506899;15506899;15506899;15506899;15506899;15506899;15507772;155…	15494001;15493035;15493035;15493035;15493035;15493035;15493035;15494001;15494001;15494001;15494001;15494001;15494001;15495452;15495452;15495452;15495452;15495452;15495452;15495452;15504758;15504758;15504758;15504758;15504758;15504758;15504758;15504758;15506079;15506079;15506079;15506079;15506079;15506079;15506079;15507075;15507075;15507075;15507075;15507052;15507133;15507075;15507075;15507907;155…	-;-;-;-;-;-;-;-;-;-;-;-;-;-;-;-;-;-;-;-;-;-;-;-;-;-;-;-;-;-;-;-;-;-;-;-;-;-;-;-;-;-;-;-;-;-;-;-;-;-;-;-;-;-;-;-;-;-;-;-;-;-;-;-;-;-;-;-;-;-;-;-	5269	0.649657	0.536418	0.646971	0.537623	0.563012	0.628075
DNAJC16	1;1;1;1;1;1;1;1;1;1;1;1;1;1;1;1;1;1;1;1;1;1;1;1;1;1;1;1;1;1;1;1;1;1;1;1;1;1;1;1;1;1;1;1;1;1;1;1;1;1;1;1;1;1;1;1;1;1;1;1;1;1;1;1;1;1;1;1;1;1;1;1;1;1;1;1;1;1;1;1;1;1;1;1;1;1;1;1;1;1;1;1;1;1;1;1;1	15526813;15526813;15526813;15526813;15526813;15529088;15529088;15529088;15529088;15534237;15534237;15534237;15534237;15534237;15536475;15536475;15536475;15536475;15536475;15544399;15544399;15544399;15544399;15544399;15546767;15546767;15546767;15546767;15546767;15548270;15548270;15548270;15548270;15548270;15559526;15559526;15559526;15559526;15559526;15559608;15560131;15562142;15562142;15562142;155…	15526958;15526958;15526958;15526958;15526958;15529272;15529272;15529272;15529272;15534303;15534303;15534303;15534303;15534303;15536814;15536814;15536814;15536814;15536814;15544583;15544583;15544583;15544583;15544583;15546871;15546871;15546871;15546871;15546871;15548428;15548428;15548428;15548428;15548428;15559656;15559656;15559656;15559656;15559656;15559656;15560329;15562325;15562325;15562325;155…	+;+;+;+;+;+;+;+;+;+;+;+;+;+;+;+;+;+;+;+;+;+;+;+;+;+;+;+;+;+;+;+;+;+;+;+;+;+;+;+;+;+;+;+;+;+;+;+;+;+;+;+;+;+;+;+;+;+;+;+;+;+;+;+;+;+;+;+;+;+;+;+;+;+;+;+;+;+;+;+;+;+;+;+;+;+;+;+;+;+;+;+;+;+;+;+;+	8563	1.14535	1.29703	1.46266	1.51994	1.49197	1.44701
RP4-680D5.8	1	15565611	15565956	-	346	0.444637	1.26558	1.4391	0.553182	0.914532	1.11215
AGMAT	1;1;1;1;1;1;1	15572353;15574757;15577685;15578859;15580094;15583193;15584696	15573724;15574841;15577864;15579054;15580142;15583395;15585110	-;-;-;-;-;-;-	2500	0.430765	0.589162	0.949892	0.551235	0.56957	0.569512
RP4-680D5.2	1;1	15586136;15603089	15588442;15603626	-;-	2845	0	0	0	0.0134553	0	0.0135257
CHCHD2P6	1	15604597	15605043	+	447	0.688342	0.712452	0.856871	0.942018	0.973352	0.516517
DDI2	1;1;1;1;1;1;1;1;1;1;1;1;1;1;1;1;1;1;1;1;1;1;1;1;1;1;1;1;1;1	15617500;15617543;15617615;15626669;15626669;15626669;15630325;15630325;15630402;15630425;15633439;15633439;15633439;15633439;15633798;15638307;15643522;15643522;15643522;15649720;15649720;15649720;15651706;15651706;15651836;15656421;15656617;15656617;15659837;15659837	15617808;15617808;15617808;15626798;15627066;15626798;15630561;15630561;15630561;15630561;15633565;15633565;15634306;15633565;15633879;15638434;15643650;15643650;15643650;15649823;15649823;15649823;15651895;15651895;15651895;15656985;15656679;15656679;15661057;15669044	+;+;+;+;+;+;+;+;+;+;+;+;+;+;+;+;+;+;+;+;+;+;+;+;+;+;+;+;+;+	12136	3.07093	3.3097	2.52486	2.84515	2.88764	2.52711
RSC1A1	1	15659869	15661722	+	1854	3.65111	3.15632	2.54108	2.91128	3.39213	1.93025
PLEKHM2	1;1;1;1;1;1;1;1;1;1;1;1;1;1;1;1;1;1;1;1;1;1;1;1;1;1;1;1;1;1;1;1;1;1;1;1;1;1;1;1;1;1;1;1;1;1;1;1;1;1;1	15684332;15684390;15684541;15716237;15716237;15716237;15716707;15716707;15717893;15717893;15717893;15718538;15718538;15718538;15719734;15719734;15719734;15721329;15725317;15725317;15727014;15727014;15728079;15728079;15728267;15728267;15728669;15728669;15729102;15729102;15729797;15729797;15729845;15730532;15730532;15730532;15731192;15731192;15731192;15731889;15731889;15731950;15732350;15732350;157…	15684618;15684618;15684618;15716343;15716343;15716343;15716816;15716816;15717992;15717992;15717992;15718625;15718625;15718625;15719869;15719920;15719920;15721388;15725545;15725545;15727832;15727832;15728148;15728148;15728357;15728357;15728733;15728733;15729190;15729190;15729929;15729929;15729929;15730722;15730722;15730722;15731257;15731257;15731257;15732048;15732048;15732048;15732529;15732529;157…	+;+;+;+;+;+;+;+;+;+;+;+;+;+;+;+;+;+;+;+;+;+;+;+;+;+;+;+;+;+;+;+;+;+;+;+;+;+;+;+;+;+;+;+;+;+;+;+;+;+;+	4122	17.6817	17.6926	17.1904	17.1156	16.7349	15.7582
RP11-288I21.1	1;1;1;1;1;1;1;1;1;1;1;1	15720312;15720737;15720812;15722719;15723203;15723203;15723203;15725593;15732387;15732387;15732387;15736861	15720595;15720994;15720994;15723067;15723287;15723353;15723353;15725872;15732452;15732561;15732452;15736896	-;-;-;-;-;-;-;-;-;-;-;-	1533	0.928286	0.649189	0.874478	0.499415	1.08366	0.627536
SLC25A34	1;1;1;1;1;1;1;1;1;1;1	15736405;15737783;15737929;15738093;15738093;15738594;15738594;15739035;15739224;15739224;15739224	15736863;15737994;15737994;15738245;15738245;15738728;15738728;15739097;15739335;15739562;15741396	+;+;+;+;+;+;+;+;+;+;+	3195	0	0	0	0	0.0495193	0.012044
RP11-169K16.4	1;1	15740051;15749430	15740222;15749896	-;-	639	0	0	0	0	0.0618991	0
FBLIM1	1;1;1;1;1;1;1;1;1;1;1;1;1;1;1;1;1;1;1;1;1;1;1;1;1;1;1;1;1;1;1;1;1;1;1;1;1;1;1;1;1;1;1;1;1;1;1;1;1;1;1;1;1;1;1;1;1;1;1;1;1;1;1;1;1;1;1;1;1;1;1;1	15756607;15756617;15756641;15756644;15756659;15757946;15757947;15758174;15758174;15758174;15758174;15758174;15758174;15758174;15758419;15758784;15758793;15758797;15764493;15764493;15764493;15764493;15764496;15764496;15764496;15764496;15764496;15764496;15764496;15764499;15764953;15764964;15764964;15764964;15764964;15764964;15764964;15764964;15764964;15764964;15764964;15764964;15764964;15767376;157…	15756732;15756732;15756728;15756732;15756732;15758043;15758043;15758355;15758329;15758329;15758329;15758355;15758355;15758355;15758848;15758848;15758848;15758848;15764685;15764685;15764685;15764685;15764547;15764547;15764685;15764685;15764685;15764685;15764547;15764685;15765233;15765233;15765233;15765233;15765233;15765076;15765233;15765027;15765233;15765035;15765086;15765217;15765073;15767563;157…	+;+;+;+;+;+;+;+;+;+;+;+;+;+;+;+;+;+;+;+;+;+;+;+;+;+;+;+;+;+;+;+;+;+;+;+;+;+;+;+;+;+;+;+;+;+;+;+;+;+;+;+;+;+;+;+;+;+;+;+;+;+;+;+;+;+;+;+;+;+;+;+	4716	5.71698	6.13669	4.67	5.33293	4.36967	4.31641
RPL12P14	1	15792796	15793285	+	490	0.863413	1.21862	0.938011	1.0156	0.968657	1.41357
UQCRHL	1	15807169	15809348	-	2180	6.0691	5.60603	4.98982	4.82892	6.35033	6.5664
RP11-169K16.8	1	15828232	15828669	+	438	0.0878108	0	0.174896	0.174795	0	0.0878551
FLJ37453	1;1	15834474;15848108	15836906;15848147	-;-	2473	0.995355	0.981927	0.836358	1.16094	1.99927	1.40042
SPEN	1;1;1;1;1;1;1;1;1;1;1;1;1;1;1;1;1;1;1;1;1;1;1;1;1;1;1;1;1;1	15847864;15872816;15873502;15873502;15876202;15876202;15876202;15876576;15909321;15909321;15909324;15911101;15911101;15911101;15916128;15916128;15918926;15918926;15919404;15919404;15920870;15920870;15922249;15928091;15937163;15937812;15938583;15938718;15939296;15939296	15848150;15873136;15874395;15874395;15876711;15876678;15876678;15876678;15909481;15909481;15909481;15911301;15911301;15911301;15916279;15916279;15919051;15919051;15919517;15919517;15920906;15920983;15922349;15936266;15937645;15938006;15938876;15938876;15939544;15940460	+;+;+;+;+;+;+;+;+;+;+;+;+;+;+;+;+;+;+;+;+;+;+;+;+;+;+;+;+;+	13294	14.2023	17.1433	12.1268	15.1145	15.9446	11.2628
RP1-134O19.3	1	15917698	15917908	-	211	0	0.188665	0	0	0	0
ZBTB17	1;1;1;1;1;1;1;1;1;1;1;1;1;1;1;1;1;1;1;1;1;1;1;1;1;1;1;1;1;1;1;1;1;1;1;1;1;1;1;1;1;1;1;1;1;1;1;1;1;1;1;1;1;1;1;1;1;1;1;1;1;1;1;1;1;1;1;1;1;1;1;1;1;1;1;1;1;1;1;1;1;1;1;1;1;1;1;1;1;1;1;1;1	15941869;15941869;15941869;15941871;15941871;15942331;15942331;15942331;15942331;15942331;15942407;15942529;15942529;15942529;15942529;15942529;15942756;15943064;15943064;15943064;15943064;15943064;15943064;15943240;15943257;15943399;15943399;15943399;15943399;15943429;15943599;15943599;15943599;15943599;15943599;15943599;15943599;15943599;15943808;15943808;15943808;15943808;15943808;15944300;159…	15942252;15942252;15942252;15942252;15942252;15942441;15942420;15942441;15942420;15942722;15942420;15942738;15942738;15942738;15942738;15942738;15942901;15943384;15943194;15943194;15943194;15943089;15943194;15943519;15943519;15943519;15943519;15943519;15943519;15943519;15943895;15943926;15943715;15943715;15943715;15943715;15943715;15943715;15944393;15943895;15943895;15943895;15943895;15944403;159…	-;-;-;-;-;-;-;-;-;-;-;-;-;-;-;-;-;-;-;-;-;-;-;-;-;-;-;-;-;-;-;-;-;-;-;-;-;-;-;-;-;-;-;-;-;-;-;-;-;-;-;-;-;-;-;-;-;-;-;-;-;-;-;-;-;-;-;-;-;-;-;-;-;-;-;-;-;-;-;-;-;-;-;-;-;-;-;-;-;-;-;-;-	4240	10.8489	12.0176	11.9604	11.7369	11.6235	11.5714
HSPB7	1;1;1;1;1;1;1;1;1;1;1;1;1;1;1;1;1;1;1;1;1	16014028;16014028;16014028;16014028;16015374;16015374;16015499;16017074;16017074;16017074;16017074;16017074;16017089;16017089;16017765;16017765;16017765;16017765;16017765;16017765;16019134	16015759;16015759;16015759;16015759;16015759;16015759;16015759;16017222;16017219;16017207;16018043;16017207;16017222;16017207;16017825;16018073;16018005;16017852;16018041;16018790;16019594	-;-;-;-;-;-;-;-;-;-;-;-;-;-;-;-;-;-;-;-;-	3910	0.0295098	0.0305434	0	0	0.020232	0.00984157
CLCNKA	1;1;1;1;1;1;1;1;1;1;1;1;1;1;1;1;1;1;1;1;1;1;1;1;1;1;1;1;1;1;1;1;1;1;1;1;1;1;1;1;1;1;1;1;1;1;1;1;1;1;1;1;1;1;1;1;1;1;1;1;1;1;1;1;1;1;1;1;1;1;1;1;1;1;1;1;1;1;1;1;1;1;1;1;1;1;1;1;1;1;1;1;1;1;1;1;1;1;1;1;1	16018875;16020036;16021030;16021031;16021297;16021297;16021620;16021871;16021913;16021991;16021991;16022014;16022052;16022613;16022613;16022613;16022613;16022613;16023800;16023800;16023800;16023800;16023800;16024763;16024763;16024763;16024859;16026108;16026108;16026108;16026108;16026108;16026536;16026536;16026536;16026536;16026536;16026697;16026697;16026697;16026697;16026839;16027310;16027310;160…	16018974;16020233;16021094;16021094;16021513;16021513;16021737;16021918;16022063;16022063;16022063;16022063;16022063;16022719;16022719;16022719;16022719;16022719;16023928;16023928;16023928;16023928;16023928;16024891;16024891;16024891;16024891;16026247;16026247;16026257;16026247;16026247;16026613;16026596;16026613;16026613;16026613;16026775;16026775;16026775;16026775;16026909;16027435;16027435;160…	+;+;+;+;+;+;+;+;+;+;+;+;+;+;+;+;+;+;+;+;+;+;+;+;+;+;+;+;+;+;+;+;+;+;+;+;+;+;+;+;+;+;+;+;+;+;+;+;+;+;+;+;+;+;+;+;+;+;+;+;+;+;+;+;+;+;+;+;+;+;+;+;+;+;+;+;+;+;+;+;+;+;+;+;+;+;+;+;+;+;+;+;+;+;+;+;+;+;+;+;+	3476	0.0221295	0.0229046	0.0661141	0.0881017	0.0568951	0.0110703
RP11-5P18.10	1;1;1;1;1	16035178;16036236;16036612;16039603;16039994	16035458;16036346;16036793;16039696;16040029	-;-;-;-;-	704	0.109265	0.0565458	0	0	0.056184	0
CLCNKB	1;1;1;1;1;1;1;1;1;1;1;1;1;1;1;1;1;1;1;1;1;1;1;1;1;1;1;1;1;1;1;1;1;1;1;1;1;1;1;1;1;1;1;1;1;1;1;1;1;1;1;1	16043736;16043777;16044486;16044486;16045558;16045558;16046535;16046535;16047905;16047905;16048343;16048343;16048504;16048504;16048789;16049120;16049618;16049618;16049815;16049815;16050516;16050516;16050516;16050875;16050875;16050875;16051478;16051478;16051478;16051710;16051710;16051710;16052198;16052198;16052198;16052323;16053639;16053639;16053639;16053639;16055435;16055435;16055435;16055675;160…	16043880;16043880;16044592;16044592;16045686;16045686;16046663;16046663;16048044;16048044;16048420;16048420;16048582;16048514;16049245;16049245;16049702;16049702;16049916;16049916;16050600;16050600;16050600;16051048;16051048;16051048;16051547;16051547;16051547;16051820;16051820;16051820;16052411;16052411;16052411;16052411;16053772;16053772;16053772;16053690;16055523;16055523;16055523;16055758;160…	+;+;+;+;+;+;+;+;+;+;+;+;+;+;+;+;+;+;+;+;+;+;+;+;+;+;+;+;+;+;+;+;+;+;+;+;+;+;+;+;+;+;+;+;+;+;+;+;+;+;+;+	2939	0.0261729	0.148993	0.0651618	0.104199	0.0807489	0.104745
FAM131C	1;1;1;1;1;1;1;1;1;1;1;1;1	16057769;16058279;16059494;16059494;16059869;16059869;16062099;16062099;16062499;16062499;16063521;16073421;16073421	16058717;16058717;16059604;16059604;16060051;16060051;16062192;16062192;16062534;16062534;16063636;16073632;16073626	-;-;-;-;-;-;-;-;-;-;-;-;-	1701	0.610494	0.538266	0.382796	0.472595	0.651086	0.565558
EPHA2	1;1;1;1;1;1;1;1;1;1;1;1;1;1;1;1;1;1;1;1;1;1;1;1;1;1;1	16124337;16129434;16130226;16131721;16132064;16132378;16133013;16133180;16133481;16133481;16133860;16134468;16134560;16135036;16135036;16135655;16135655;16137853;16137853;16138275;16138275;16146423;16148378;16148378;16150896;16155848;16155848	16125320;16129589;16130419;16131870;16132273;16132439;16133368;16133368;16133562;16133606;16133915;16134567;16134567;16135189;16135189;16135770;16135770;16138185;16138185;16138430;16138430;16146450;16149047;16149047;16150963;16156052;16156087	-;-;-;-;-;-;-;-;-;-;-;-;-;-;-;-;-;-;-;-;-;-;-;-;-;-;-	4159	10.4869	12.0985	12.8011	11.7814	13.752	9.88151
RP11-276H7.2	1;1	16155211;16156971	16155755;16157329	+;+	904	0.38291	0.440357	0.127109	0.254072	0.393785	0.297969
RP11-276H7.3	1;1	16159266;16161501	16159426;16161883	+;+	544	0.282802	0.439062	0.563266	0.492576	0.508961	0.424418
ARHGEF19-AS1	1;1	16197854;16198282	16198216;16198357	+;+	439	0.175222	0	0.174497	0	0.270297	0.35062
ARHGEF19	1;1;1;1;1;1;1;1;1;1;1;1;1;1;1;1;1;1;1;1;1;1;1;1;1;1;1;1;1;1;1;1;1;1;1;1;1;1;1;1;1;1;1	16197854;16198104;16199150;16199150;16201782;16201782;16202416;16202416;16204759;16204759;16204811;16204900;16205087;16205087;16205087;16205087;16205351;16205351;16205351;16205351;16205538;16205538;16205538;16205627;16205849;16205931;16205931;16205931;16205931;16206180;16206180;16206180;16206180;16206180;16206180;16206948;16206948;16206948;16207522;16207675;16207944;16208643;16212502	16198744;16198744;16199254;16199254;16201861;16201861;16202574;16202540;16204919;16204919;16204919;16204919;16205176;16205176;16205176;16205176;16205425;16205425;16205425;16205425;16205667;16205667;16205667;16206083;16206083;16206083;16206083;16206083;16206083;16206526;16206526;16206340;16206543;16206340;16206340;16206982;16207210;16207011;16207598;16207777;16208225;16209083;16212609	-;-;-;-;-;-;-;-;-;-;-;-;-;-;-;-;-;-;-;-;-;-;-;-;-;-;-;-;-;-;-;-;-;-;-;-;-;-;-;-;-;-;-	3745	1.18105	1.1799	1.30912	1.28793	0.918866	0.996692
ANO7P1	1;1;1;1;1;1;1;1;1;1;1;1;1;1;1;1;1;1;1;1;1;1	16215909;16216457;16216469;16216469;16217127;16217127;16217127;16217700;16218128;16218378;16218581;16219068;16219406;16220214;16220823;16221057;16225187;16225590;16225807;16225950;16226245;16227922	16216061;16216609;16216609;16216609;16217223;16217160;16217328;16217817;16218268;16218503;16218617;16219162;16219426;16220280;16220887;16221119;16225489;16225654;16225862;16226069;16226343;16228027	-;-;-;-;-;-;-;-;-;-;-;-;-;-;-;-;-;-;-;-;-;-	1990	0.173945	0.0400083	0.0192473	0.115418	0.0993807	0.19337
RSG1	1;1;1;1;1;1;1;1;1	16231700;16232281;16232510;16232510;16232893;16233612;16233612;16236631;16236631	16232297;16232297;16232646;16232646;16233017;16233764;16233764;16237162;16236659	-;-;-;-;-;-;-;-;-	1545	0.771712	0.901806	1.23955	0.941519	1.30565	1.1457
MT1XP1	1	16241213	16241398	-	186	0.20678	0.642069	0	0.411615	0.212653	0.206885
FBXO42	1;1;1;1;1;1;1;1;1;1;1;1;1;1;1;1;1;1;1;1	16246839;16251082;16251082;16252288;16252288;16252288;16253096;16253096;16253096;16253556;16253635;16255711;16256606;16292314;16294783;16305803;16305803;16315169;16315169;16352255	16251785;16251785;16251785;16252404;16252404;16252404;16253427;16253181;16253152;16253593;16253731;16255821;16256759;16294917;16294917;16305919;16305919;16315367;16315435;16352454	-;-;-;-;-;-;-;-;-;-;-;-;-;-;-;-;-;-;-;-	8984	1.24151	1.17422	1.1639	1.20158	1.19752	1.16932
SZRD1	1;1;1;1;1;1;1;1;1;1;1;1;1;1;1;1;1;1;1;1;1;1;1;1;1;1;1;1;1;1;1;1;1;1;1;1;1;1;1;1	16352575;16353300;16367083;16367088;16367225;16367235;16367243;16367243;16367247;16367265;16367711;16387055;16387055;16387502;16390550;16391375;16391375;16391375;16391375;16391375;16391375;16391375;16393228;16393228;16393228;16393228;16393228;16393228;16393231;16393231;16393231;16393231;16395038;16395038;16395038;16395038;16395038;16395038;16395038;16395038	16352812;16353423;16367308;16367308;16367308;16367308;16367308;16367308;16367308;16367308;16368015;16387125;16387125;16387794;16390626;16391424;16391424;16391424;16391424;16391424;16391424;16391424;16393482;16393482;16393385;16393482;16393482;16393355;16393482;16393482;16393482;16393482;16395273;16398142;16395390;16395172;16395139;16398145;16398142;16395406	+;+;+;+;+;+;+;+;+;+;+;+;+;+;+;+;+;+;+;+;+;+;+;+;+;+;+;+;+;+;+;+;+;+;+;+;+;+;+;+	4747	26.0729	26.223	28.9263	28.1598	30.038	28.8016
RP11-430L17.1	1	16369150	16369530	-	381	0.706635	0.417935	0.402122	0.100473	0.41526	0.504994
SPATA21	1;1;1;1;1;1;1;1;1;1;1;1;1;1;1;1;1;1;1;1;1;1;1;1;1;1;1;1;1;1;1;1;1;1;1;1;1;1;1;1;1;1;1;1;1;1;1;1;1;1;1;1;1;1;1	16387117;16395681;16396558;16398643;16398667;16399344;16399344;16399344;16399344;16400482;16400720;16400720;16400720;16400720;16403727;16403727;16403727;16403727;16403968;16403968;16403968;16403968;16404967;16404967;16404967;16408498;16409118;16409118;16409118;16409601;16409601;16409601;16410778;16410778;16421509;16421911;16421911;16424904;16425097;16425524;16425524;16425524;16425524;16427864;164…	16387301;16396312;16396746;16398822;16398822;16399521;16399521;16399521;16399521;16400635;16400892;16400892;16400892;16400892;16403844;16403844;16403844;16403844;16404039;16404039;16404039;16403974;16405104;16405104;16405104;16408705;16409203;16409203;16409203;16410043;16410043;16410043;16410915;16410915;16421557;16421971;16422194;16425210;16425210;16425731;16425731;16425731;16425731;16428015;164…	-;-;-;-;-;-;-;-;-;-;-;-;-;-;-;-;-;-;-;-;-;-;-;-;-;-;-;-;-;-;-;-;-;-;-;-;-;-;-;-;-;-;-;-;-;-;-;-;-;-;-;-;-;-;-	4506	5.88099	5.69825	6.9872	6.32906	6.69759	6.86603
NECAP2	1;1;1;1;1;1;1;1;1;1;1;1;1;1;1;1;1;1;1;1;1;1;1;1;1;1;1;1;1;1;1;1;1;1;1;1;1;1;1;1;1;1;1;1;1;1;1;1;1;1;1;1;1;1;1;1;1;1;1;1;1;1;1;1;1;1;1;1;1;1;1;1;1;1;1	16440672;16440721;16440724;16440736;16440736;16440737;16440742;16440743;16440756;16440758;16440772;16441166;16443632;16443632;16443632;16443632;16443632;16443632;16443632;16443632;16443632;16447870;16447870;16447870;16447870;16447870;16447870;16447870;16447870;16447870;16448060;16448060;16448060;16448060;16448060;16448060;16448060;16448249;16449093;16449093;16449093;16449093;16449093;16449093;164…	16440853;16440853;16440775;16440853;16440853;16440853;16440853;16440853;16440853;16440853;16440853;16441619;16443732;16443732;16443732;16443732;16443732;16443732;16443732;16443732;16443732;16447974;16447974;16447974;16447942;16447974;16447974;16447974;16447974;16447974;16448141;16448141;16448141;16448141;16448141;16448141;16448141;16448350;16449201;16452015;16449201;16449201;16449201;16449201;164…	+;+;+;+;+;+;+;+;+;+;+;+;+;+;+;+;+;+;+;+;+;+;+;+;+;+;+;+;+;+;+;+;+;+;+;+;+;+;+;+;+;+;+;+;+;+;+;+;+;+;+;+;+;+;+;+;+;+;+;+;+;+;+;+;+;+;+;+;+;+;+;+;+;+;+	5559	9.47172	9.01576	8.52996	8.24963	8.87979	8.59046
RP4-798A10.2	1;1	16460948;16467577	16463287;16468481	+;+	3245	0.106672	0.0981406	0.0590171	0.0235933	0.0609453	0.0830089
CROCCP3	1;1;1;1;1;1;1;1;1;1;1;1;1;1;1;1;1;1;1;1;1;1;1;1;1;1;1;1;1;1;1;1;1;1;1;1;1;1;1;1;1;1;1;1;1;1;1;1;1;1	16467436;16468922;16475825;16475825;16475916;16476399;16476399;16476399;16476930;16476930;16476930;16476930;16478255;16478255;16478255;16483287;16483287;16483287;16483287;16484233;16484233;16484233;16484823;16484823;16485569;16485569;16485569;16486426;16486426;16489684;16489685;16490618;16490618;16490618;16490634;16490646;16490865;16490865;16490865;16490865;16490865;16491010;16491010;16491010;164…	16470127;16469007;16476062;16476062;16476055;16476504;16476504;16476504;16478437;16477074;16477074;16477074;16478437;16478437;16478437;16483341;16483486;16483486;16483486;16484464;16484464;16484464;16484906;16484906;16485665;16485665;16485665;16486661;16486661;16489792;16489791;16490783;16490783;16490783;16490783;16490783;16490926;16490926;16490926;16490926;16490926;16491316;16491094;16491082;164…	-;-;-;-;-;-;-;-;-;-;-;-;-;-;-;-;-;-;-;-;-;-;-;-;-;-;-;-;-;-;-;-;-;-;-;-;-;-;-;-;-;-;-;-;-;-;-;-;-;-	6813	0.146777	0.111017	0.0618411	0.12923	0.121917	0.0677773
RNU1-1	1	16514122	16514285	-	164	0.938076	0.970934	0.233549	0.700247	0	1.64246
RP4-798A10.7	1	16514645	16515754	+	1110	0	0.179317	0.103519	0.0344867	0	0.0346671
RP5-875O13.1	1;1;1;1	16533886;16534426;16535342;16535780	16534209;16535649;16535776;16536172	-;-;-;-	2068	0.0929911	0.250245	0.314863	0.240639	0.0573794	0.148861
NBPF1	1;1;1;1;1;1;1;1;1;1;1;1;1;1;1;1;1;1;1;1;1;1;1;1;1;1;1;1;1;1;1;1;1;1;1;1;1;1;1;1;1;1;1;1;1;1;1;1;1;1;1;1;1;1;1;1;1;1;1;1;1;1;1;1;1;1;1;1;1;1;1;1;1;1;1;1;1;1;1;1;1;1;1;1;1;1;1;1	16562319;16564018;16564807;16564807;16564853;16565633;16565633;16565637;16566408;16566408;16566408;16567179;16567179;16567179;16567979;16567979;16567979;16569073;16569073;16569073;16573142;16573142;16573142;16574487;16574487;16574487;16575157;16575157;16575157;16576267;16576267;16576267;16577317;16577317;16577317;16579193;16579193;16579193;16580745;16580745;16580745;16581420;16581420;16581420;165…	16564186;16564186;16564865;16564918;16564918;16565805;16565805;16565805;16566459;16566459;16566459;16567351;16567351;16567351;16568030;16568030;16568030;16569236;16569236;16569236;16573193;16573193;16573193;16574692;16574692;16574692;16575229;16575229;16575229;16576481;16576481;16576481;16577419;16577419;16577419;16579402;16579402;16579402;16580956;16580956;16580956;16581492;16581492;16581492;165…	-;-;-;-;-;-;-;-;-;-;-;-;-;-;-;-;-;-;-;-;-;-;-;-;-;-;-;-;-;-;-;-;-;-;-;-;-;-;-;-;-;-;-;-;-;-;-;-;-;-;-;-;-;-;-;-;-;-;-;-;-;-;-;-;-;-;-;-;-;-;-;-;-;-;-;-;-;-;-;-;-;-;-;-;-;-;-;-	12212	0.248807	0.244483	0.22896	0.278983	0.301218	0.311953
CROCCP2	1;1;1;1;1;1;1;1;1;1;1;1;1;1;1;1;1;1;1;1;1;1;1;1;1;1;1;1	16618969;16619845;16621946;16623870;16624273;16625375;16625775;16626353;16626353;16627145;16627145;16628468;16628468;16629670;16630890;16631530;16631530;16631530;16632275;16632275;16632275;16633095;16633095;16633095;16643028;16643028;16644646;16644646	16619103;16620024;16622115;16623997;16624467;16626005;16626005;16626499;16626499;16627289;16627289;16628650;16628650;16631109;16631109;16631613;16631613;16631613;16632371;16632371;16632371;16633346;16633346;16633346;16643145;16643145;16644683;16644672	-;-;-;-;-;-;-;-;-;-;-;-;-;-;-;-;-;-;-;-;-;-;-;-;-;-;-;-	3943	2.58488	2.4836	2.52563	2.47564	3.08965	3.22054
MST1P2	1;1;1;1;1;1;1;1;1;1;1;1;1;1;1;1;1;1	16645622;16646369;16646597;16646787;16646980;16647198;16647463;16647784;16648068;16648299;16648432;16648756;16648881;16649174;16649379;16649607;16649810;16650074	16645678;16646515;16646709;16646901;16647116;16647318;16647581;16647952;16648198;16648401;16648664;16648792;16649001;16649251;16649525;16649713;16649949;16650289	+;+;+;+;+;+;+;+;+;+;+;+;+;+;+;+;+;+	2291	0.0503638	0.0347519	0.0501555	0	0.0172647	0.0503892
RP1-163M9.8	1;1;1	16656879;16665391;16666941	16656974;16665527;16667524	+;+;+	817	0	0	0	0.0937092	0	0
RNU1-3	1	16666785	16666948	-	164	0.938076	0	0	0.466832	0.24118	0.234637
EIF1AXP1	1	16685621	16686055	-	435	1.14941	0.366053	1.67297	0.440002	0.909276	0.619227
CROCC	1;1;1;1;1;1;1;1;1;1;1;1;1;1;1;1;1;1;1;1;1;1;1;1;1;1;1;1;1;1;1;1;1;1;1;1;1;1;1;1;1;1;1;1;1;1;1;1;1;1;1;1;1;1;1;1;1;1;1;1;1;1;1;1;1;1;1;1;1;1;1;1;1;1;1;1;1;1;1;1;1;1;1;1;1;1;1;1;1;1;1;1;1;1;1;1;1;1;1;1;1;1;1;1;1;1;1;1;1;1;1;1;1;1;1;1;1;1;1;1;1;1;1;1;1;1;1;1;1;1	16740273;16921950;16922663;16922755;16922767;16924325;16924325;16929846;16929846;16930124;16930124;16930135;16930286;16930286;16930286;16930286;16930286;16930429;16930429;16930429;16930429;16930429;16931291;16931291;16931291;16931291;16936637;16936637;16936637;16936637;16936791;16937641;16937641;16937641;16937641;16937641;16937641;16938400;16938400;16938400;16938400;16938909;16938909;16938909;169…	16740397;16922078;16922798;16922798;16922798;16924479;16924479;16930031;16930031;16930207;16930207;16930207;16930347;16930347;16930347;16930347;16930347;16930594;16930594;16930594;16930594;16930594;16931397;16931397;16931397;16931397;16936873;16936873;16936873;16936873;16936873;16937737;16937737;16937737;16937737;16937737;16937737;16938483;16938483;16938483;16938483;16939142;16939142;16939142;169…	+;+;+;+;+;+;+;+;+;+;+;+;+;+;+;+;+;+;+;+;+;+;+;+;+;+;+;+;+;+;+;+;+;+;+;+;+;+;+;+;+;+;+;+;+;+;+;+;+;+;+;+;+;+;+;+;+;+;+;+;+;+;+;+;+;+;+;+;+;+;+;+;+;+;+;+;+;+;+;+;+;+;+;+;+;+;+;+;+;+;+;+;+;+;+;+;+;+;+;+;+;+;+;+;+;+;+;+;+;+;+;+;+;+;+;+;+;+;+;+;+;+;+;+;+;+;+;+;+;+	8871	1.12292	1.22508	1.20031	1.29025	1.24399	1.14084
CROCCP4	1;1;1;1;1;1	16740280;16750233;16750514;16750514;16750673;16750797	16740397;16750421;16750968;16750594;16750732;16750964	+;+;+;+;+;+	762	0	0	0	0.0502365	0	0
RNU1-4	1	16740516	16740679	+	164	1.1726	1.21367	0	0.466832	0	0.93855
MST1L	1;1;1;1;1;1;1;1;1;1;1;1;1;1;1;1;1;1;1;1;1;1;1;1;1;1;1;1;1;1;1;1;1;1;1;1;1;1;1;1;1;1;1;1;1;1;1	16754910;16755307;16757232;16757518;16757518;16757518;16757754;16757754;16757754;16757942;16757942;16757942;16758053;16758216;16758216;16758466;16758466;16758466;16758675;16758675;16758675;16758803;16758803;16758803;16758803;16759066;16759066;16759269;16759269;16759476;16759476;16759889;16759889;16760152;16760152;16760354;16760354;16760751;16760751;16760837;16760955;16760955;16760955;16764414;167…	16757393;16757393;16757393;16757657;16757657;16757657;16757860;16757860;16757860;16758088;16758088;16758088;16758586;16758293;16758293;16758586;16758586;16758586;16758711;16758711;16758711;16758823;16759035;16759035;16758872;16759168;16759168;16759399;16759399;16759686;16759686;16760007;16760007;16760272;16760272;16760490;16760490;16760873;16760873;16760873;16761102;16761102;16761102;16764480;167…	-;-;-;-;-;-;-;-;-;-;-;-;-;-;-;-;-;-;-;-;-;-;-;-;-;-;-;-;-;-;-;-;-;-;-;-;-;-;-;-;-;-;-;-;-;-;-	5180	0.0148499	0	0	0.02956	0	0.00742867
RP11-108M9.3	1;1;1;1;1;1;1;1;1;1	16870945;16871761;16872157;16872258;16872284;16873039;16873693;16873723;16873723;16873723	16873107;16872153;16872591;16872342;16873507;16873143;16874041;16874092;16874044;16874079	+;+;+;+;+;+;+;+;+;+	2963	0.194707	0.228397	0.142195	0.142113	0.213586	0.220779
RP11-108M9.4	1;1;1;1;1;1	16888538;16888542;16888542;16889216;16889548;16889548	16888785;16888782;16888785;16889373;16889649;16889642	-;-;-;-;-;-	508	0.529976	0.548539	0.678581	0.678192	1.24578	0.302996
RP11-108M9.5	1	16889095	16889602	+	508	0.529976	0.548539	0.452387	0.678192	1.24578	0.302996
RP11-108M9.6	1	16904339	16904776	-	438	0.263432	0	0	0	0	0
MFAP2	1;1;1;1;1;1;1;1;1;1;1;1;1;1;1;1;1;1;1;1;1;1;1;1;1;1;1;1;1;1;1;1;1;1;1;1;1;1	16974502;16974502;16974502;16975269;16975269;16975269;16975643;16975643;16975643;16975662;16976171;16976249;16976501;16976501;16976501;16976501;16976708;16976708;16976708;16976708;16976708;16976708;16976897;16976897;16976897;16977109;16977109;16977109;16977109;16977109;16978237;16978237;16978237;16978237;16978237;16980587;16980587;16980587	16975023;16975023;16975023;16975342;16975342;16975342;16975730;16975730;16975730;16975730;16976545;16976545;16976545;16976545;16976545;16976545;16976923;16976794;16976923;16976794;16978314;16976794;16976923;16976923;16976923;16977198;16977198;16977198;16977198;16977195;16978314;16978314;16978314;16978314;16978276;16980632;16980835;16980621	-;-;-;-;-;-;-;-;-;-;-;-;-;-;-;-;-;-;-;-;-;-;-;-;-;-;-;-;-;-;-;-;-;-;-;-;-;-	2915	3.15342	3.25021	3.46887	3.66387	2.86305	3.32662
RP1-37C10.3	1;1	16978926;17004643	16979112;17005091	+;+	636	3.26557	2.87921	3.61341	3.49096	5.22405	3.0857
ATP13A2	1;1;1;1;1;1;1;1;1;1;1;1;1;1;1;1;1;1;1;1;1;1;1;1;1;1;1;1;1;1;1;1;1;1;1;1;1;1;1;1;1;1;1;1;1;1;1;1;1;1;1;1;1;1;1;1;1;1;1;1;1;1;1;1;1;1;1;1;1;1;1;1;1;1;1;1;1;1;1;1;1;1;1;1;1;1;1;1;1;1;1;1;1;1;1;1;1;1;1;1;1;1;1;1;1;1;1;1;1;1;1;1;1;1;1;1;1;1;1;1;1;1;1;1;1;1;1;1;1;1;1;1;1;1;1;1;1;1;1;1;1;1;1;1;1;1;1;1;1;1;1;1;1;1;1;1;1;1;1;1;1;1;1;1;1;1;1;1;1;1;1;1;1	16985958;16985958;16985958;16985959;16985981;16986463;16986463;16986463;16986805;16986805;16986805;16986805;16987046;16987046;16987046;16987046;16987046;16988138;16988138;16988138;16988138;16988138;16988322;16988322;16988322;16988322;16988322;16989691;16989691;16989691;16989691;16989691;16989887;16989887;16989887;16989887;16990127;16990127;16990127;16990127;16990175;16991734;16991734;16991734;169…	16986358;16986358;16986358;16986358;16986358;16986956;16986632;16986632;16986956;16986956;16986956;16986956;16987269;16987269;16987269;16987269;16987269;16988234;16988234;16988234;16988234;16988234;16988474;16988474;16988474;16988474;16988474;16989770;16989770;16989770;16989770;16989770;16990003;16990003;16990003;16990003;16990287;16990287;16990287;16990287;16990287;16991858;16991858;16991858;169…	-;-;-;-;-;-;-;-;-;-;-;-;-;-;-;-;-;-;-;-;-;-;-;-;-;-;-;-;-;-;-;-;-;-;-;-;-;-;-;-;-;-;-;-;-;-;-;-;-;-;-;-;-;-;-;-;-;-;-;-;-;-;-;-;-;-;-;-;-;-;-;-;-;-;-;-;-;-;-;-;-;-;-;-;-;-;-;-;-;-;-;-;-;-;-;-;-;-;-;-;-;-;-;-;-;-;-;-;-;-;-;-;-;-;-;-;-;-;-;-;-;-;-;-;-;-;-;-;-;-;-;-;-;-;-;-;-;-;-;-;-;-;-;-;-;-;-;-;-;-;-;-;-;-;-;-;-;-;-;-;-;-;-;-;-;-;-;-;-;-;-;-;-	5253	2.75298	2.69026	2.96763	2.68901	3.06459	2.55658
SDHB	1;1;1;1;1;1;1;1;1;1;1;1;1;1;1;1;1;1;1;1;1;1;1;1;1;1;1;1;1;1;1;1;1;1;1;1;1;1	17018722;17018752;17018752;17022608;17022608;17022608;17022608;17023094;17023973;17023973;17023973;17027656;17027749;17027749;17027749;17027749;17028600;17028600;17028600;17028600;17028654;17032530;17033060;17033060;17033060;17033060;17033060;17044761;17044761;17044761;17044761;17044761;17044761;17045141;17052255;17053948;17053948;17053948	17018958;17018958;17018958;17022730;17022730;17023036;17022730;17023160;17024074;17024074;17024074;17027865;17027865;17027865;17027865;17027865;17028736;17028736;17028736;17028736;17028736;17033145;17033145;17033145;17033145;17033145;17033145;17044888;17044888;17044888;17044877;17044888;17044888;17045219;17052488;17054031;17054007;17054170	-;-;-;-;-;-;-;-;-;-;-;-;-;-;-;-;-;-;-;-;-;-;-;-;-;-;-;-;-;-;-;-;-;-;-;-;-;-	2462	18.6526	18.4004	19.7889	19.6998	20.082	19.8186
PADI2	1;1;1;1;1;1;1;1;1;1;1;1;1;1;1;1;1;1;1;1;1;1;1;1;1;1;1;1;1;1;1;1;1;1;1;1;1;1	17066761;17067600;17067786;17070088;17070088;17070088;17071406;17071406;17071406;17074856;17074856;17074856;17075679;17079031;17079264;17079264;17082545;17082545;17082545;17083236;17083726;17083726;17084599;17084599;17086521;17086521;17092408;17092408;17093567;17093567;17095909;17095909;17102987;17102987;17104878;17104878;17119280;17119280	17069277;17069277;17069277;17070216;17070216;17070216;17071491;17071491;17071491;17075351;17075823;17074949;17075823;17079415;17079415;17079415;17082652;17083138;17082652;17083426;17083837;17083837;17084702;17084702;17086699;17086699;17092533;17092533;17093684;17093684;17095970;17095970;17103059;17103059;17105061;17105061;17119435;17119435	-;-;-;-;-;-;-;-;-;-;-;-;-;-;-;-;-;-;-;-;-;-;-;-;-;-;-;-;-;-;-;-;-;-;-;-;-;-	5984	1.62611	1.36375	1.13933	1.12589	0.872504	0.797391
RP11-380J14.1	1;1;1;1;1;1;1	17189783;17189789;17192965;17192965;17193291;17195443;17196300	17189930;17189930;17193165;17193165;17197617;17195601;17196387	+;+;+;+;+;+;+	4676	0.0493513	0.136213	0.122868	0.139171	0.0930472	0.0576056
RP11-380J14.4	1;1;1;1;1	17193232;17195020;17196529;17197570;17201456	17193797;17195133;17196754;17197613;17201733	-;-;-;-;-	1228	0	0.129669	0.0623813	0.124691	0.0966291	0.0313359
PADI1	1;1;1;1;1;1;1;1;1;1;1;1;1;1;1;1;1;1;1;1;1;1	17205126;17222290;17223487;17223621;17224367;17224367;17225811;17225811;17226033;17226033;17228625;17228948;17230085;17230572;17232819;17237314;17238616;17239632;17239704;17240635;17244010;17244010	17205309;17222470;17223693;17223693;17224428;17224428;17225928;17225928;17226158;17226158;17228797;17229051;17230208;17230679;17232970;17237458;17238709;17240760;17239783;17240760;17246005;17246004	+;+;+;+;+;+;+;+;+;+;+;+;+;+;+;+;+;+;+;+;+;+	4903	0.211799	0.235456	0.242171	0.132728	0.0887393	0.219754
PADI3	1;1;1;1;1;1;1;1;1;1;1;1;1;1;1;1	17249098;17259578;17262133;17265659;17266719;17267837;17270233;17270879;17271067;17273340;17274635;17276519;17276774;17280350;17280671;17282846	17249229;17259758;17262205;17265720;17266836;17267962;17270411;17270982;17271178;17273447;17274786;17276663;17276876;17280429;17280796;17284233	+;+;+;+;+;+;+;+;+;+;+;+;+;+;+;+	3189	0.337696	0.386973	0.432385	0.372119	0.223256	0.422333
RP1-20B21.4	1;1	17406760;17407317	17407004;17407382	+;+	311	62.824	64.1284	63.6726	62.6515	68.2966	68.9185
RCC2	1;1;1;1;1;1;1;1;1;1;1;1;1;1;1;1;1;1;1;1;1;1;1;1;1;1;1	17406760;17407839;17408676;17408980;17409974;17409974;17412122;17412122;17413073;17413073;17413537;17413537;17416480;17416480;17420714;17420714;17422203;17422203;17422705;17422705;17425541;17425541;17429106;17429106;17438230;17438230;17439545	17409194;17408554;17409194;17409046;17410051;17410051;17412194;17412194;17413178;17413178;17413717;17413717;17416646;17416646;17420828;17420828;17422291;17422291;17422836;17422836;17425684;17425684;17429199;17429199;17438561;17438522;17439724	-;-;-;-;-;-;-;-;-;-;-;-;-;-;-;-;-;-;-;-;-;-;-;-;-;-;-	4126	24.2363	25.4615	25.6028	26.1448	27.7718	26.3283
ARHGEF10L	1;1;1;1;1;1;1;1;1;1;1;1;1;1;1;1;1;1;1;1;1;1;1;1;1;1;1;1;1;1;1;1;1;1;1;1;1;1;1;1;1;1;1;1;1;1;1;1;1;1;1;1;1;1;1;1;1;1;1;1;1;1;1;1;1;1;1;1;1;1;1;1;1;1;1;1;1;1;1;1;1;1;1;1;1;1;1;1;1;1;1;1;1;1;1;1;1;1;1;1;1;1;1;1;1;1;1;1;1;1;1;1;1;1;1;1;1;1;1;1;1;1;1;1	17539835;17580553;17580553;17587460;17587460;17588446;17588446;17602127;17602127;17602171;17603508;17603508;17603508;17604476;17607802;17607802;17613058;17615088;17616094;17616094;17618316;17619339;17619339;17619339;17619339;17621864;17621864;17621864;17621864;17622996;17622996;17622996;17622996;17624387;17624387;17624387;17624387;17625956;17625956;17625956;17625956;17626007;17627330;17627330;176…	17539950;17580632;17580632;17587645;17587645;17588479;17588479;17602218;17602218;17602218;17603591;17603591;17603591;17604882;17607977;17607977;17613174;17616202;17616202;17616202;17618522;17619445;17619445;17619445;17619445;17621941;17621941;17621941;17621941;17623175;17623175;17623175;17623175;17624503;17624503;17624503;17624503;17626048;17626048;17626048;17626048;17626048;17627503;17627503;176…	+;+;+;+;+;+;+;+;+;+;+;+;+;+;+;+;+;+;+;+;+;+;+;+;+;+;+;+;+;+;+;+;+;+;+;+;+;+;+;+;+;+;+;+;+;+;+;+;+;+;+;+;+;+;+;+;+;+;+;+;+;+;+;+;+;+;+;+;+;+;+;+;+;+;+;+;+;+;+;+;+;+;+;+;+;+;+;+;+;+;+;+;+;+;+;+;+;+;+;+;+;+;+;+;+;+;+;+;+;+;+;+;+;+;+;+;+;+;+;+;+;+;+;+	7817	1.09228	1.09999	1.08777	1.12632	0.996807	1.03376
KLHDC7A	1	18480982	18486126	+	5145	0.00747544	0	0	0.0223208	0.0230633	0
RP13-279N23.2	1;1;1;1;1;1;1;1;1;1;1;1;1;1;1;1;1;1;1;1;1;1;1;1;1;1;1	18849273;18854213;18857331;18858290;18859475;18874463;18875382;18876315;18877208;18877416;18879300;18881700;18883124;18883279;18885284;18885473;18886464;18889362;18890012;18908539;18910342;18911384;18911963;18916903;18918362;18919678;18921061	18849550;18854986;18857618;18858462;18859699;18874581;18875503;18876467;18877255;18877612;18879373;18881887;18883198;18883428;18885398;18885628;18886511;18889454;18890193;18908666;18910472;18911476;18912083;18917042;18918502;18919773;18921121	-;-;-;-;-;-;-;-;-;-;-;-;-;-;-;-;-;-;-;-;-;-;-;-;-;-;-	4369	3.99665	5.0569	3.94506	4.77517	4.85252	3.95463
ALDH4A1	1;1;1;1;1;1;1;1;1;1;1;1;1;1;1;1;1;1;1;1;1;1;1;1;1;1;1;1;1;1;1;1;1;1;1;1;1;1;1;1;1;1;1;1;1;1;1;1;1;1;1;1;1;1;1;1;1;1;1;1;1;1;1;1;1;1;1;1;1;1	18871430;18871432;18871432;18872733;18872804;18874463;18874463;18874463;18874463;18875382;18875382;18875382;18875382;18876315;18876315;18876315;18877208;18877208;18877208;18877208;18877416;18877416;18877416;18877416;18879300;18879300;18879300;18879300;18881700;18881700;18881700;18881700;18882560;18883111;18883124;18883124;18883124;18883124;18883124;18883279;18883279;18883279;18883279;18883279;188…	18871790;18872957;18872957;18872957;18872957;18874581;18874581;18874581;18874581;18875503;18875503;18875503;18875503;18876467;18876467;18876467;18877255;18877255;18877255;18877255;18877612;18877612;18877612;18877612;18879373;18879373;18879373;18879373;18881887;18881887;18881887;18881887;18882672;18883198;18883198;18883198;18883198;18883198;18883198;18883428;18883428;18883428;18883428;18883428;188…	-;-;-;-;-;-;-;-;-;-;-;-;-;-;-;-;-;-;-;-;-;-;-;-;-;-;-;-;-;-;-;-;-;-;-;-;-;-;-;-;-;-;-;-;-;-;-;-;-;-;-;-;-;-;-;-;-;-;-;-;-;-;-;-;-;-;-;-;-;-	3689	1.66814	1.30572	1.29785	1.58766	1.31881	1.5751
MIR4695	1	18883202	18883275	-	74	0.519745	0	0.517596	0	0	0.520007
IFFO2	1;1;1;1;1;1;1;1;1;1;1;1;1;1;1;1;1;1;1;1	18904281;18908291;18908340;18910342;18910342;18910342;18911384;18911384;18911963;18911963;18911963;18916903;18916903;18918362;18919678;18919678;18921061;18921061;18955668;18955668	18908666;18908666;18908666;18910472;18910472;18910472;18911476;18911476;18911992;18912083;18912083;18917042;18917042;18918502;18919773;18919773;18921121;18921121;18955698;18956686	-;-;-;-;-;-;-;-;-;-;-;-;-;-;-;-;-;-;-;-	6188	3.91573	4.97925	4.04809	4.83142	4.94738	3.58812
RP5-1126H10.2	1	19072110	19075511	-	3402	0.113054	0.198924	0.157622	0.168784	0.220904	0.19229
UBR4	1;1;1;1;1;1;1;1;1;1;1;1;1;1;1;1;1;1;1;1;1;1;1;1;1;1;1;1;1;1;1;1;1;1;1;1;1;1;1;1;1;1;1;1;1;1;1;1;1;1;1;1;1;1;1;1;1;1;1;1;1;1;1;1;1;1;1;1;1;1;1;1;1;1;1;1;1;1;1;1;1;1;1;1;1;1;1;1;1;1;1;1;1;1;1;1;1;1;1;1;1;1;1;1;1;1;1;1;1;1;1;1;1;1;1;1;1;1;1;1;1;1;1;1;1;1;1;1;1;1;1;1;1;1;1;1;1;1;1;1;1;1;1;1;1;1;1;1;1;1;1;1;1;1;1;1;1;1;1;1;1;1;1;1;1;1;1;1;1;1;1;1;1;1;1;1;1;1;1;1;1;1;1;1;1;1;1;1;1;1;1;1;1;1;1;1;1;1;1;1…	19074506;19074510;19074514;19074518;19074567;19076740;19076740;19076740;19076740;19076740;19077785;19077976;19077976;19077976;19077976;19081349;19081349;19081349;19084504;19084504;19086145;19086145;19086679;19086679;19087816;19087816;19088759;19088759;19092733;19092819;19092819;19093313;19093313;19093313;19093361;19093949;19093949;19093949;19094095;19094906;19094906;19094906;19094906;19095545;190…	19074896;19074896;19074896;19074896;19074896;19076902;19076902;19076902;19076902;19076902;19077827;19081306;19078066;19078066;19078066;19082240;19081573;19081573;19084698;19084698;19086270;19086270;19086821;19086821;19087929;19087929;19088977;19088977;19092918;19092918;19092918;19093440;19093486;19093486;19093486;19094139;19094139;19094139;19094139;19095025;19095025;19095025;19095025;19095922;190…	-;-;-;-;-;-;-;-;-;-;-;-;-;-;-;-;-;-;-;-;-;-;-;-;-;-;-;-;-;-;-;-;-;-;-;-;-;-;-;-;-;-;-;-;-;-;-;-;-;-;-;-;-;-;-;-;-;-;-;-;-;-;-;-;-;-;-;-;-;-;-;-;-;-;-;-;-;-;-;-;-;-;-;-;-;-;-;-;-;-;-;-;-;-;-;-;-;-;-;-;-;-;-;-;-;-;-;-;-;-;-;-;-;-;-;-;-;-;-;-;-;-;-;-;-;-;-;-;-;-;-;-;-;-;-;-;-;-;-;-;-;-;-;-;-;-;-;-;-;-;-;-;-;-;-;-;-;-;-;-;-;-;-;-;-;-;-;-;-;-;-;-;-;-;-;-;-;-;-;-;-;-;-;-;-;-;-;-;-;-;-;-;-;-;-;-;-;-;-;-…	24675	7.42725	8.13589	6.35807	7.62966	7.87223	5.96195
RP1-43E13.2	1;1	19210501;19240257	19210559;19240704	+;+	507	5.31022	6.43842	6.79919	7.32382	8.26957	6.90676
EMC1	1;1;1;1;1;1;1;1;1;1;1;1;1;1;1;1;1;1;1;1;1;1;1;1;1;1;1;1;1;1;1;1;1;1;1;1;1;1;1;1;1;1;1;1;1;1;1;1;1;1;1;1;1;1;1;1;1;1;1;1;1;1;1;1;1;1;1;1;1;1;1;1;1;1;1;1;1;1;1;1;1;1;1;1;1;1;1;1;1;1;1;1;1;1;1;1;1;1;1;1;1;1;1;1	19215664;19216874;19216874;19218148;19218945;19219370;19219382;19219568;19219569;19219569;19219569;19219569;19219569;19219569;19219569;19219615;19219650;19220764;19220764;19220764;19220764;19220764;19220764;19220764;19220764;19220764;19222624;19222624;19222624;19222624;19222624;19222624;19222624;19222624;19223396;19223396;19223396;19223396;19223396;19227313;19227313;19227313;19227313;19229355;192…	19219482;19219482;19219482;19219482;19219482;19219482;19219482;19219698;19219669;19221205;19219669;19219698;19219698;19219698;19219698;19219669;19219698;19220848;19220810;19220848;19220848;19220810;19220848;19221916;19220848;19220848;19223007;19222686;19222834;19222834;19222761;19222834;19222834;19222834;19223569;19223506;19223569;19223569;19223569;19227450;19227450;19227450;19227450;19229395;192…	-;-;-;-;-;-;-;-;-;-;-;-;-;-;-;-;-;-;-;-;-;-;-;-;-;-;-;-;-;-;-;-;-;-;-;-;-;-;-;-;-;-;-;-;-;-;-;-;-;-;-;-;-;-;-;-;-;-;-;-;-;-;-;-;-;-;-;-;-;-;-;-;-;-;-;-;-;-;-;-;-;-;-;-;-;-;-;-;-;-;-;-;-;-;-;-;-;-;-;-;-;-;-;-	10650	12.8818	13.0788	12.4149	13.1411	12.62	11.826
MRTO4	1;1;1;1;1;1;1;1;1;1;1;1;1;1	19251539;19251835;19254782;19254782;19255948;19255948;19257064;19257454;19257712;19257833;19258477;19258477;19258681;19258681	19251863;19252248;19254840;19254840;19256052;19256051;19257145;19257521;19257984;19257984;19258553;19258553;19258739;19260128	+;+;+;+;+;+;+;+;+;+;+;+;+;+	2822	16.3276	17.097	18.5131	16.4271	18.5293	19.663
AKR7L	1;1;1;1;1;1;1;1;1;1;1;1;1;1;1;1;1;1;1;1;1;1	19265982;19267103;19267130;19268572;19268572;19268572;19269272;19269272;19269583;19269583;19270451;19270451;19270451;19270533;19270748;19270748;19270748;19270748;19270835;19273861;19273861;19273861	19267461;19267461;19267461;19268701;19268701;19268701;19269371;19269371;19269679;19269679;19270555;19270555;19270555;19270555;19270831;19271269;19270935;19270935;19270935;19274151;19274194;19273941	-;-;-;-;-;-;-;-;-;-;-;-;-;-;-;-;-;-;-;-;-;-	2768	0.0277898	0.0287632	0.0138375	0.0829773	0	0
AKR7A3	1;1;1;1;1;1;1	19282558;19283996;19284686;19285018;19285888;19286185;19288496	19282892;19284125;19284785;19285114;19285992;19286372;19289250	-;-;-;-;-;-;-	1710	0	0.0698391	0.246388	0.0447722	0.185046	0.0450065
RP4-657E11.10	1;1	19297080;19297489	19297189;19297903	+;+	525	0.146519	0.227476	0.218869	0	0.22602	0.0732963
AKR7A2	1;1;1;1;1;1;1;1;1;1;1;1;1;1;1;1;1;1;1;1;1;1;1;1;1;1	19303965;19303999;19304166;19304285;19306018;19306018;19306018;19306018;19307002;19307002;19307002;19307314;19307314;19307739;19308158;19308158;19308158;19308455;19308455;19308455;19308455;19308455;19311827;19311827;19311827;19311827	19304386;19304386;19304386;19304386;19306147;19306147;19306147;19306147;19307101;19307101;19307101;19307410;19307410;19308262;19308262;19308262;19308262;19308505;19308642;19308642;19308642;19308642;19312103;19311907;19312094;19312146	-;-;-;-;-;-;-;-;-;-;-;-;-;-;-;-;-;-;-;-;-;-;-;-;-;-	1781	6.13305	6.7949	8.00022	7.30784	7.26221	6.71951
PQLC2	1;1;1;1;1;1;1;1;1;1;1;1;1;1;1;1;1;1;1;1;1;1;1;1;1;1;1;1;1;1;1;1;1;1;1;1;1;1;1;1;1;1;1;1;1;1	19312326;19312328;19312330;19312341;19312729;19312729;19312729;19312729;19317600;19317600;19317600;19324633;19324633;19324633;19324633;19324633;19324754;19325495;19325495;19325495;19325495;19325526;19325526;19326245;19326245;19326245;19326245;19326245;19326245;19326531;19326531;19326531;19326531;19326531;19326531;19327227;19327227;19327227;19327227;19327227;19327571;19328572;19328572;19328572;193…	19312358;19312889;19312358;19312358;19312889;19312889;19312889;19312889;19317841;19317841;19317841;19324762;19324762;19324762;19324762;19324762;19324762;19325582;19325582;19325582;19325582;19325582;19325582;19326387;19326387;19326387;19326387;19326387;19326387;19326623;19326623;19326623;19326623;19326623;19326623;19327412;19327412;19327412;19327412;19327412;19328081;19328987;19329300;19329284;193…	+;+;+;+;+;+;+;+;+;+;+;+;+;+;+;+;+;+;+;+;+;+;+;+;+;+;+;+;+;+;+;+;+;+;+;+;+;+;+;+;+;+;+;+;+;+	2686	1.15985	1.63027	1.83953	1.72446	1.67874	1.74781
CAPZB	1;1;1;1;1;1;1;1;1;1;1;1;1;1;1;1;1;1;1;1;1;1;1;1;1;1;1;1;1;1;1;1;1;1;1;1;1;1;1;1;1;1;1;1;1;1;1;1;1;1;1;1;1;1;1;1;1;1;1;1;1;1;1;1	19338776;19338779;19338823;19339359;19339530;19342752;19344358;19344358;19344358;19344358;19345187;19345187;19345187;19345187;19345187;19356635;19356635;19356635;19356635;19356635;19356655;19357422;19357422;19357422;19357422;19357422;19357422;19357445;19357522;19374175;19378540;19378540;19378540;19378540;19378540;19378540;19378540;19378540;19378540;19385505;19385505;19385505;19385505;19385505;193…	19339617;19339617;19339617;19339617;19339617;19342864;19344434;19344434;19344434;19344434;19345252;19345252;19345252;19345252;19345252;19356751;19356751;19356751;19356751;19356751;19356751;19357563;19357563;19357563;19357563;19357563;19357563;19357563;19357563;19374455;19378653;19378653;19378653;19378653;19378653;19378653;19378653;19378653;19378653;19385626;19385626;19385626;19385626;19385626;193…	-;-;-;-;-;-;-;-;-;-;-;-;-;-;-;-;-;-;-;-;-;-;-;-;-;-;-;-;-;-;-;-;-;-;-;-;-;-;-;-;-;-;-;-;-;-;-;-;-;-;-;-;-;-;-;-;-;-;-;-;-;-;-;-	3238	53.7838	52.3605	54.425	52.5496	54.9205	55.6767
MINOS1	1;1;1;1;1;1;1;1;1;1;1;1;1;1;1;1;1;1;1;1;1;1;1;1;1;1;1;1;1;1;1;1;1;1;1;1;1;1;1	19596977;19596983;19596990;19596991;19596995;19597001;19597039;19597041;19597052;19597070;19597834;19597834;19600787;19600787;19600787;19614501;19617258;19622100;19622100;19622100;19622100;19622100;19622100;19622100;19623474;19623474;19623474;19623474;19623474;19623474;19623474;19623474;19625392;19626387;19626387;19626387;19626387;19626387;19626387	19597109;19597109;19597109;19597109;19597109;19597109;19597109;19597109;19597109;19597109;19597853;19598195;19601304;19600971;19600971;19614594;19617336;19622147;19622147;19622147;19622147;19622147;19622147;19622147;19623583;19623583;19623583;19623583;19623551;19623790;19623583;19623583;19625632;19626606;19626587;19626629;19626623;19629820;19629821	+;+;+;+;+;+;+;+;+;+;+;+;+;+;+;+;+;+;+;+;+;+;+;+;+;+;+;+;+;+;+;+;+;+;+;+;+;+;+	5227	6.40896	6.43543	7.18852	7.74831	8.28603	9.1729
MINOS1-NBL1	1;1;1;1;1;1;1;1;1;1;1;1;1;1;1;1;1;1;1;1;1;1;1;1;1;1;1;1	19596979;19597067;19597067;19597068;19600787;19617258;19622100;19622100;19623474;19623474;19626387;19626387;19634437;19634437;19640346;19640584;19655012;19655012;19655012;19655012;19655324;19655324;19655324;19655324;19656866;19656866;19656866;19656866	19597109;19597109;19597109;19597109;19600971;19617336;19622147;19622147;19623583;19623583;19626476;19626476;19634524;19634524;19640469;19640729;19655200;19655200;19655200;19655200;19655435;19655435;19655435;19655435;19656927;19656926;19656914;19658056	+;+;+;+;+;+;+;+;+;+;+;+;+;+;+;+;+;+;+;+;+;+;+;+;+;+;+;+	2493	25.5173	24.6067	28.0544	29.2821	31.1763	34.3901
RP5-1056L3.3	1	19608114	19608568	+	455	6.84693	7.34922	4.2932	6.05752	5.82436	7.27324
NBL1	1;1;1;1;1;1;1;1;1;1;1;1;1;1;1;1;1;1;1;1;1;1;1;1;1;1;1;1;1;1;1;1;1;1;1;1;1;1;1;1;1;1;1;1;1;1;1;1;1;1;1	19640554;19643232;19643409;19643409;19643714;19643714;19644163;19645372;19645372;19645766;19645766;19647610;19647610;19655012;19655012;19655012;19655012;19655012;19655012;19655012;19655012;19655012;19655012;19655012;19655012;19655012;19655324;19655324;19655324;19655324;19655324;19655324;19655324;19655324;19655324;19655324;19655324;19655324;19655324;19656866;19656866;19656866;19656866;19656866;196…	19640729;19643397;19643625;19643625;19643954;19643954;19644446;19645530;19645530;19646033;19646033;19647670;19647670;19655200;19655200;19655200;19655200;19655200;19655200;19655200;19655200;19655200;19655200;19655200;19655200;19655200;19655435;19655435;19655436;19655435;19655435;19655435;19655435;19655435;19655435;19655435;19655435;19655435;19655435;19658456;19658456;19657076;19656933;19658456;196…	+;+;+;+;+;+;+;+;+;+;+;+;+;+;+;+;+;+;+;+;+;+;+;+;+;+;+;+;+;+;+;+;+;+;+;+;+;+;+;+;+;+;+;+;+;+;+;+;+;+;+	3465	9.07971	8.50162	9.86017	9.81033	10.5134	11.8274
HTR6	1;1;1	19665287;19678567;19678919	19666467;19678725;19679562	+;+;+	1984	0	0	0	0	0	0.0193954
TMCO4	1;1;1;1;1;1;1;1;1;1;1;1;1;1;1;1;1;1;1;1;1;1;1;1;1;1;1;1;1;1;1;1;1;1;1;1;1;1;1;1;1;1;1;1;1;1;1;1;1;1;1;1;1;1;1;1;1;1;1;1;1;1;1;1	19682213;19682240;19682242;19683288;19694434;19694434;19694434;19694492;19700768;19700768;19700768;19700768;19737372;19737372;19737372;19737372;19738222;19739824;19739824;19739824;19740777;19740777;19740777;19745532;19745532;19746456;19746456;19746456;19747163;19747163;19747163;19747163;19750081;19755634;19755634;19755634;19755634;19755634;19770542;19770542;19770542;19770542;19770542;19771308;197…	19683444;19682714;19683444;19683444;19694551;19694551;19694551;19694551;19701210;19700885;19700885;19700885;19737456;19737456;19737456;19737456;19738419;19739960;19739960;19739960;19740941;19740941;19740941;19745651;19745651;19746599;19746599;19746599;19747260;19747260;19747260;19747260;19750372;19755766;19755766;19755766;19755766;19755766;19770569;19770569;19770569;19770569;19770569;19771427;197…	-;-;-;-;-;-;-;-;-;-;-;-;-;-;-;-;-;-;-;-;-;-;-;-;-;-;-;-;-;-;-;-;-;-;-;-;-;-;-;-;-;-;-;-;-;-;-;-;-;-;-;-;-;-;-;-;-;-;-;-;-;-;-;-	4054	2.54257	2.91639	3.01391	2.95553	2.79041	2.43944
OTUD3	1;1;1;1;1;1;1;1;1;1;1;1;1	19882513;19890385;19890458;19894368;19894368;19897540;19897540;19904267;19904891;19906432;19906565;19906728;19907570	19882734;19890533;19890533;19894480;19894480;19897815;19897662;19904398;19904987;19906616;19906616;19906944;19912945	+;+;+;+;+;+;+;+;+;+;+;+;+	6767	0.812759	0.882406	0.984863	0.944701	1.04627	1.08612
PLA2G2A	1;1;1;1;1;1;1;1;1;1;1;1;1;1;1;1;1;1;1;1;1;1;1;1;1;1;1;1;1;1;1;1;1	19975431;19975432;19975438;19975438;19975465;19975673;19978015;19978015;19978015;19978015;19978015;19978015;19978246;19978380;19978380;19978380;19978380;19978380;19978734;19978734;19978734;19978734;19978734;19978734;19979580;19979580;19979580;19979580;19979580;19979580;19980362;19980362;19980362	19975843;19975843;19975843;19975843;19975843;19975843;19978121;19978121;19978879;19978121;19978121;19978121;19978484;19978524;19978524;19978524;19978524;19978524;19979067;19978879;19978879;19978879;19978911;19978879;19979690;19979659;19979690;19979614;19979743;19979607;19980416;19980407;19980416	-;-;-;-;-;-;-;-;-;-;-;-;-;-;-;-;-;-;-;-;-;-;-;-;-;-;-;-;-;-;-;-;-	1685	0.114128	0.0236251	0.0227312	0.0454364	0.0234739	0.0228371
UBXN10	1;1	20186085;20190547	20186153;20196048	+;+	5571	0.0207114	0	0.0206258	0	0.00709989	0.00690729
LINC01141	1;1;1;1;1;1;1;1;1;1;1;1;1;1;1;1;1;1;1;1;1;1;1;1;1;1;1;1;1;1;1;1;1;1;1;1;1	20360579;20362144;20373595;20377381;20378311;20378973;20398088;20398090;20398105;20398483;20398483;20398483;20398483;20398716;20399480;20399480;20399480;20399480;20400935;20400935;20402774;20405575;20405575;20405575;20405575;20405575;20406187;20406187;20406187;20406187;20406187;20408706;20428584;20428584;20428584;20428584;20431177	20362041;20362394;20373738;20377509;20378432;20379026;20398225;20398225;20398225;20398787;20398729;20398787;20398787;20398738;20399549;20399549;20399549;20399549;20400987;20400987;20402846;20405694;20405694;20405694;20405694;20405694;20406269;20406269;20406269;20406269;20406269;20408810;20428739;20428809;20428788;20428782;20431234	-;-;-;-;-;-;-;-;-;-;-;-;-;-;-;-;-;-;-;-;-;-;-;-;-;-;-;-;-;-;-;-;-;-;-;-;-	3394	0.0113321	0	0	0	0	0
CAMK2N1	1;1;1;1	20482391;20483187;20484367;20485214	20483719;20483719;20484645;20486220	-;-;-;-	2615	16.8405	15.9994	13.3874	15.7952	13.4467	15.2892
MUL1	1;1;1;1	20499448;20502069;20503222;20507905	20501419;20502189;20503309;20508161	-;-;-;-	2438	10.9168	10.4338	10.7617	11.7447	11.6649	9.92791
RPS4XP4	1	20525989	20526751	+	763	0	0	0	0	0	0.0504332
FAM43B	1	20552439	20555010	+	2572	0	0	0	0	0	0.0299227
CDA	1;1;1;1;1;1;1	20588948;20589086;20604928;20604928;20613842;20618452;20618452	20589283;20589283;20605039;20605039;20613899;20618908;20618903	+;+;+;+;+;+;+	963	28.6362	25.216	22.6313	27.7462	25.0547	26.0533
PINK1	1;1;1;1;1;1;1;1;1;1;1;1;1;1;1;1;1;1	20633455;20633679;20637842;20638129;20639892;20644490;20644490;20645508;20645560;20645560;20648505;20648505;20648505;20648995;20648995;20650434;20650434;20650434	20633935;20633788;20638129;20639992;20639992;20644672;20644672;20645723;20645723;20645723;20649231;20648632;20648632;20649231;20649231;20651510;20651316;20651511	+;+;+;+;+;+;+;+;+;+;+;+;+;+;+;+;+;+	4836	18.2523	18.2825	18.7788	19.9475	20.5701	20.959
PINK1-AS	1;1;1	20642657;20645585;20648315	20643118;20645686;20652193	-;-;-	4443	22.2993	22.3188	23.8709	23.5816	23.2086	25.2553
DDOST	1;1;1;1;1;1;1;1;1;1;1;1;1;1;1;1;1;1;1;1;1;1;1;1;1;1;1;1;1;1;1;1;1;1;1;1;1;1;1;1;1	20651767;20651777;20651777;20652621;20652621;20652621;20652634;20652851;20652851;20652851;20652851;20653627;20653627;20653627;20654223;20654223;20654223;20654614;20654614;20654614;20655440;20655440;20655440;20655440;20655676;20655676;20655676;20655676;20656101;20656101;20656101;20660399;20660881;20660881;20660881;20660881;20661197;20661197;20661197;20661197;20661197	20652528;20652528;20652528;20652727;20652727;20652727;20652727;20653084;20652971;20652971;20652971;20653774;20653774;20653774;20654371;20654371;20654371;20654707;20654707;20654707;20655534;20655534;20655534;20655534;20655779;20655779;20655779;20655779;20656187;20656187;20656187;20660991;20660991;20660991;20660991;20660991;20661388;20661369;20661507;20661391;20661544	-;-;-;-;-;-;-;-;-;-;-;-;-;-;-;-;-;-;-;-;-;-;-;-;-;-;-;-;-;-;-;-;-;-;-;-;-;-;-;-;-	2721	39.0124	38.3014	40.6951	36.3247	36.5299	40.913
KIF17	1;1;1;1;1;1;1;1;1;1;1;1;1;1;1;1;1;1;1;1;1;1;1;1;1;1;1;1;1;1;1;1;1;1;1;1;1;1;1;1;1;1;1;1;1;1;1;1;1;1;1;1;1;1;1;1;1;1;1;1;1;1;1;1;1;1;1;1;1;1;1;1;1;1;1;1	20664014;20664014;20664014;20664014;20664014;20664016;20664388;20666214;20666214;20666214;20666214;20666214;20666214;20670421;20670421;20670421;20670421;20670421;20670421;20670429;20671938;20671938;20671938;20671938;20671938;20671938;20671938;20672016;20672880;20682653;20682653;20682653;20682653;20682653;20682653;20682653;20684809;20684809;20684809;20684809;20684809;20684809;20684809;20685252;206…	20664762;20664762;20664762;20664204;20664762;20664762;20664590;20666331;20666331;20666331;20666331;20666331;20666331;20670491;20670491;20670488;20670491;20670491;20670488;20670488;20672196;20672196;20672196;20672196;20672196;20672196;20672196;20672196;20673020;20682884;20682884;20682884;20682884;20682884;20682884;20682884;20685020;20685020;20685020;20685020;20685020;20685187;20685020;20685283;206…	-;-;-;-;-;-;-;-;-;-;-;-;-;-;-;-;-;-;-;-;-;-;-;-;-;-;-;-;-;-;-;-;-;-;-;-;-;-;-;-;-;-;-;-;-;-;-;-;-;-;-;-;-;-;-;-;-;-;-;-;-;-;-;-;-;-;-;-;-;-;-;-;-;-;-;-	4470	0.0688342	0.0534339	0.0257061	0.154148	0.0796379	0.0516517
SH2D5	1;1;1;1;1;1;1;1;1;1;1;1;1;1;1;1;1;1;1;1;1;1;1;1;1;1;1;1;1;1;1;1;1;1;1;1;1;1;1;1;1;1;1;1;1;1	20719732;20719732;20721528;20722756;20722756;20722756;20723626;20723626;20723626;20724083;20724083;20724083;20724349;20724396;20724396;20724601;20724631;20725920;20725920;20725920;20725920;20725932;20727001;20727001;20727001;20727001;20727032;20727469;20727523;20727523;20727523;20727523;20727523;20727958;20727958;20727958;20727958;20727958;20730746;20731012;20731448;20732181;20732181;20732181;207…	20721995;20721995;20721995;20722915;20722915;20722915;20723734;20723734;20723734;20724251;20724251;20724251;20724635;20724635;20724635;20724635;20724635;20726066;20726066;20726066;20726066;20726066;20727075;20727075;20727075;20727075;20727075;20727603;20727603;20727603;20727603;20727603;20727603;20728086;20728086;20728086;20728086;20728086;20730851;20731175;20731591;20732278;20732536;20732640;207…	-;-;-;-;-;-;-;-;-;-;-;-;-;-;-;-;-;-;-;-;-;-;-;-;-;-;-;-;-;-;-;-;-;-;-;-;-;-;-;-;-;-;-;-;-;-	4423	0.48696	0.585019	0.632162	0.744313	0.7333	0.713408
HP1BP3	1;1;1;1;1;1;1;1;1;1;1;1;1;1;1;1;1;1;1;1;1;1;1;1;1;1;1;1;1;1;1;1;1;1;1;1;1;1;1;1;1;1;1;1;1;1;1;1;1;1;1;1;1;1;1;1;1;1;1;1;1;1;1;1;1;1;1;1;1;1;1;1;1;1;1;1;1;1;1;1	20742661;20742682;20743135;20744744;20745543;20745543;20745543;20745592;20747544;20747544;20747544;20747544;20747615;20749723;20749723;20749723;20749723;20749723;20757166;20757166;20757166;20757166;20757199;20765377;20765377;20765377;20765377;20765377;20767584;20767584;20767584;20767584;20770930;20770930;20770930;20770930;20770930;20773451;20773451;20773451;20773451;20773451;20773587;20775450;207…	20745091;20745091;20743174;20745091;20745656;20745656;20745656;20745656;20747655;20747655;20747655;20747655;20747655;20749882;20749747;20750251;20749882;20749882;20757256;20757256;20757256;20757256;20757256;20765531;20765531;20765531;20765531;20765531;20767664;20767664;20767664;20767664;20771073;20771073;20771073;20771073;20771073;20773610;20773610;20773610;20775005;20773610;20773610;20776750;207…	-;-;-;-;-;-;-;-;-;-;-;-;-;-;-;-;-;-;-;-;-;-;-;-;-;-;-;-;-;-;-;-;-;-;-;-;-;-;-;-;-;-;-;-;-;-;-;-;-;-;-;-;-;-;-;-;-;-;-;-;-;-;-;-;-;-;-;-;-;-;-;-;-;-;-;-;-;-;-;-	7442	23.6545	24.4295	25.2397	25.6264	25.7188	23.5578
EIF4G3	1;1;1;1;1;1;1;1;1;1;1;1;1;1;1;1;1;1;1;1;1;1;1;1;1;1;1;1;1;1;1;1;1;1;1;1;1;1;1;1;1;1;1;1;1;1;1;1;1;1;1;1;1;1;1;1;1;1;1;1;1;1;1;1;1;1;1;1;1;1;1;1;1;1;1;1;1;1;1;1;1;1;1;1;1;1;1;1;1;1;1;1;1;1;1;1;1;1;1;1;1;1;1;1;1;1;1;1;1;1;1;1;1;1;1;1;1;1;1;1;1;1;1;1;1;1;1;1;1;1;1;1;1;1;1;1;1;1;1;1;1;1;1;1;1;1;1;1;1;1;1;1;1;1;1;1;1;1;1;1;1;1;1;1;1;1;1;1;1;1;1;1;1;1;1;1;1;1;1;1;1;1;1;1;1;1;1;1;1;1;1;1;1;1;1;1;1;1;1;1…	20806292;20806470;20806483;20807004;20807319;20810738;20810738;20810738;20810738;20810738;20813158;20813158;20813158;20813158;20813158;20817392;20817392;20817392;20817392;20817392;20825100;20825100;20825100;20825100;20825100;20825104;20827617;20827617;20827617;20827617;20827617;20827617;20829147;20829147;20829147;20829147;20829147;20829147;20840856;20840856;20840856;20840856;20840856;20840856;208…	20807500;20807500;20807500;20807500;20807500;20810884;20810884;20810884;20810884;20810884;20813239;20813239;20813239;20813239;20813239;20817538;20817538;20817538;20817538;20817538;20825198;20825198;20825198;20825198;20825198;20825198;20827698;20827698;20827698;20827698;20827698;20827698;20829272;20829272;20829272;20829272;20829272;20829272;20841028;20841028;20841028;20841028;20841028;20841028;208…	-;-;-;-;-;-;-;-;-;-;-;-;-;-;-;-;-;-;-;-;-;-;-;-;-;-;-;-;-;-;-;-;-;-;-;-;-;-;-;-;-;-;-;-;-;-;-;-;-;-;-;-;-;-;-;-;-;-;-;-;-;-;-;-;-;-;-;-;-;-;-;-;-;-;-;-;-;-;-;-;-;-;-;-;-;-;-;-;-;-;-;-;-;-;-;-;-;-;-;-;-;-;-;-;-;-;-;-;-;-;-;-;-;-;-;-;-;-;-;-;-;-;-;-;-;-;-;-;-;-;-;-;-;-;-;-;-;-;-;-;-;-;-;-;-;-;-;-;-;-;-;-;-;-;-;-;-;-;-;-;-;-;-;-;-;-;-;-;-;-;-;-;-;-;-;-;-;-;-;-;-;-;-;-;-;-;-;-;-;-;-;-;-;-;-;-;-;-;-;-…	9596	20.5412	22.9159	21.6976	21.7929	23.6019	20.347
RPS15AP6	1	21003550	21003934	-	385	0	0	0	0	0	0.199899
RP11-487E1.2	1	21073639	21073753	-	115	0.668889	0	0	0	0.687887	0
ECE1	1;1;1;1;1;1;1;1;1;1;1;1;1;1;1;1;1;1;1;1;1;1;1;1;1;1;1;1;1;1;1;1;1;1;1;1;1;1;1;1;1;1;1;1;1;1;1;1;1;1;1;1;1;1;1;1;1;1;1;1;1;1;1;1;1;1;1;1;1;1;1;1;1;1;1;1;1;1;1;1;1;1;1;1;1;1;1;1;1;1;1;1;1;1;1;1;1;1;1;1;1;1;1;1;1;1;1;1;1;1;1;1;1;1;1;1;1;1;1;1;1;1;1;1;1;1;1;1;1;1;1;1	21217247;21218584;21219814;21219859;21219894;21219937;21221747;21221747;21221747;21221747;21221747;21225250;21225250;21225250;21225250;21225250;21227159;21227159;21227159;21227159;21227159;21227931;21227931;21227931;21227931;21227931;21233105;21233558;21233558;21233558;21233558;21233558;21233570;21235850;21235850;21235850;21235850;21235850;21235850;21235850;21236746;21236746;21236746;21236746;212…	21220131;21220131;21220131;21220131;21220131;21220131;21221842;21221842;21222081;21221842;21221842;21225440;21225440;21225440;21225440;21225440;21227226;21227226;21227226;21227226;21227226;21228041;21228041;21228041;21228041;21228041;21233661;21233661;21233661;21233661;21233661;21233661;21233661;21235927;21235927;21235927;21235927;21235927;21235927;21235927;21236844;21236844;21236844;21236844;212…	-;-;-;-;-;-;-;-;-;-;-;-;-;-;-;-;-;-;-;-;-;-;-;-;-;-;-;-;-;-;-;-;-;-;-;-;-;-;-;-;-;-;-;-;-;-;-;-;-;-;-;-;-;-;-;-;-;-;-;-;-;-;-;-;-;-;-;-;-;-;-;-;-;-;-;-;-;-;-;-;-;-;-;-;-;-;-;-;-;-;-;-;-;-;-;-;-;-;-;-;-;-;-;-;-;-;-;-;-;-;-;-;-;-;-;-;-;-;-;-;-;-;-;-;-;-;-;-;-;-;-;-	7265	17.9468	17.7918	16.1802	19.4641	18.5545	17.013
RP5-1071N3.1	1;1;1	21293290;21293934;21298027	21293743;21294210;21299774	+;+;+	2479	0.0155148	0.0160582	0	0.0463254	0	0.0155226
PPP1R11P1	1	21397987	21398362	+	376	0	0	0	0	0.105195	0
NBPF2P	1;1;1;1;1	21424625;21425471;21426239;21427025;21427787	21424828;21425522;21426410;21427076;21427967	-;-;-;-;-	661	0.581863	0.84314	0.637403	0.405388	0.658228	0.465725
HS6ST1P1	1	21428303	21429536	+	1234	0.43635	0.580672	0.248312	0.310212	0.544902	0.374203
CROCCP5	1;1;1;1;1	21434318;21435296;21436067;21436571;21437396	21434540;21435398;21436148;21436829;21437558	+;+;+;+;+	830	0	0	0.138441	0.0461207	0.0476548	0
NBPF3	1;1;1;1;1;1;1;1;1;1;1;1;1;1;1;1;1;1;1;1;1;1;1;1;1;1;1;1;1;1;1;1;1;1;1;1;1;1;1;1;1;1;1;1;1;1;1;1;1;1;1;1;1;1;1;1;1;1;1;1;1;1;1;1;1;1;1;1;1;1;1;1;1;1;1;1;1;1;1;1;1;1;1;1;1;1;1;1;1;1;1;1;1;1;1;1;1;1;1;1;1;1;1;1;1;1;1;1;1;1;1;1;1;1;1;1;1;1;1;1;1;1;1;1;1;1;1	21440128;21440131;21440137;21440138;21440146;21440164;21440238;21440313;21440797;21442240;21444944;21444948;21444948;21444948;21444948;21444948;21444948;21444948;21444992;21446037;21449791;21449859;21451767;21451767;21453373;21459749;21466087;21466087;21466996;21467182;21468155;21468441;21468441;21468441;21468550;21468688;21468688;21468688;21468688;21468688;21468688;21470632;21470632;21470632;214…	21440348;21440378;21440348;21440348;21440348;21440348;21440348;21440348;21440914;21442358;21445219;21445219;21445219;21445219;21445219;21445219;21445219;21445219;21445219;21446482;21449888;21449888;21451858;21451909;21454306;21460000;21466156;21466156;21467309;21467309;21468334;21468585;21468585;21468585;21468585;21468897;21468897;21468894;21468897;21468897;21468897;21470734;21470734;21470734;214…	+;+;+;+;+;+;+;+;+;+;+;+;+;+;+;+;+;+;+;+;+;+;+;+;+;+;+;+;+;+;+;+;+;+;+;+;+;+;+;+;+;+;+;+;+;+;+;+;+;+;+;+;+;+;+;+;+;+;+;+;+;+;+;+;+;+;+;+;+;+;+;+;+;+;+;+;+;+;+;+;+;+;+;+;+;+;+;+;+;+;+;+;+;+;+;+;+;+;+;+;+;+;+;+;+;+;+;+;+;+;+;+;+;+;+;+;+;+;+;+;+;+;+;+;+;+;+	6812	1.60349	1.39668	1.54063	1.48355	1.40516	1.42918
ALPL	1;1;1;1;1;1;1;1;1;1;1;1;1;1;1;1;1;1;1;1;1;1;1;1;1;1;1;1;1;1;1;1;1;1;1;1;1;1;1;1;1;1;1;1;1;1;1;1;1;1;1;1;1;1;1;1;1;1	21509372;21509397;21509426;21509428;21551279;21553978;21553978;21560626;21560626;21560626;21560626;21560626;21561097;21561097;21561097;21561097;21563110;21563110;21563110;21563110;21563110;21564041;21564041;21564041;21564041;21564041;21568104;21568104;21568104;21568104;21570303;21570305;21570305;21570305;21570305;21573665;21573665;21573665;21573665;21574478;21575733;21575733;21575733;21575733;215…	21509517;21509517;21509517;21509517;21551428;21554142;21554142;21560745;21560745;21560745;21560745;21560745;21561212;21561212;21561212;21561212;21563284;21563284;21563284;21563284;21563284;21564216;21564216;21564216;21564211;21564216;21568247;21568247;21568247;21568247;21570374;21570374;21570374;21570374;21570374;21573799;21573799;21573799;21573799;21574743;21575924;21575924;21575924;21575924;215…	+;+;+;+;+;+;+;+;+;+;+;+;+;+;+;+;+;+;+;+;+;+;+;+;+;+;+;+;+;+;+;+;+;+;+;+;+;+;+;+;+;+;+;+;+;+;+;+;+;+;+;+;+;+;+;+;+;+	3007	0	0	0	0	0.0131538	0.012797
RAP1GAP	1;1;1;1;1;1;1;1;1;1;1;1;1;1;1;1;1;1;1;1;1;1;1;1;1;1;1;1;1;1;1;1;1;1;1;1;1;1;1;1;1;1;1;1;1;1;1;1;1;1;1;1;1;1;1;1;1;1;1;1;1;1;1;1;1;1;1;1;1;1;1;1;1;1;1;1;1;1;1;1;1;1;1;1;1;1;1;1;1;1;1;1;1;1;1;1;1;1;1;1;1;1;1;1;1;1;1;1;1;1;1;1;1;1;1;1;1;1;1;1;1;1;1;1;1;1;1;1;1;1;1;1;1;1;1;1;1;1;1;1;1;1;1;1;1;1;1;1;1;1;1;1;1;1;1;1;1;1;1;1;1;1;1;1;1;1;1;1;1;1;1;1;1;1;1;1;1;1;1;1;1;1;1;1;1;1;1;1;1;1;1;1;1;1;1;1;1;1;1;1…	21596215;21596221;21596221;21596221;21596221;21596222;21596222;21597008;21597686;21597686;21597686;21597686;21597686;21597686;21597686;21597686;21597961;21597961;21597961;21597961;21597961;21597961;21597961;21597961;21598400;21598400;21598400;21598400;21598400;21598400;21598400;21598400;21599494;21599494;21599494;21599494;21599494;21599494;21599494;21599494;21599581;21601684;21601684;21601684;216…	21597264;21597264;21597264;21597264;21597264;21597264;21597264;21597264;21597728;21597728;21597728;21597728;21597728;21597728;21597728;21597728;21598064;21598040;21598095;21598064;21598095;21598064;21598064;21598064;21598502;21598502;21598502;21598502;21598449;21598502;21598502;21598502;21599617;21599617;21599617;21599617;21599617;21599617;21599617;21599575;21599617;21601797;21601797;21601797;216…	-;-;-;-;-;-;-;-;-;-;-;-;-;-;-;-;-;-;-;-;-;-;-;-;-;-;-;-;-;-;-;-;-;-;-;-;-;-;-;-;-;-;-;-;-;-;-;-;-;-;-;-;-;-;-;-;-;-;-;-;-;-;-;-;-;-;-;-;-;-;-;-;-;-;-;-;-;-;-;-;-;-;-;-;-;-;-;-;-;-;-;-;-;-;-;-;-;-;-;-;-;-;-;-;-;-;-;-;-;-;-;-;-;-;-;-;-;-;-;-;-;-;-;-;-;-;-;-;-;-;-;-;-;-;-;-;-;-;-;-;-;-;-;-;-;-;-;-;-;-;-;-;-;-;-;-;-;-;-;-;-;-;-;-;-;-;-;-;-;-;-;-;-;-;-;-;-;-;-;-;-;-;-;-;-;-;-;-;-;-;-;-;-;-;-;-;-;-;-;-…	5755	0.741822	0.587959	0.698822	0.77159	0.824747	0.92273
USP48	1;1;1;1;1;1;1;1;1;1;1;1;1;1;1;1;1;1;1;1;1;1;1;1;1;1;1;1;1;1;1;1;1;1;1;1;1;1;1;1;1;1;1;1;1;1;1;1;1;1;1;1;1;1;1;1;1;1;1;1;1;1;1;1;1;1;1;1;1;1;1;1;1;1;1;1;1;1;1;1;1;1;1;1;1;1;1;1;1;1;1;1;1;1;1;1;1;1;1;1;1;1;1;1;1;1;1;1;1;1;1;1;1;1;1;1;1;1;1;1;1;1;1;1;1;1;1;1;1;1;1;1;1;1;1;1;1;1;1;1;1;1;1	21678298;21678579;21678903;21679199;21679367;21680808;21680808;21680808;21680808;21680808;21685892;21687191;21687191;21687191;21687191;21689974;21689974;21689974;21689974;21689974;21695066;21695066;21695066;21701498;21701498;21701498;21701498;21701498;21703512;21703512;21703512;21703512;21704262;21704262;21704262;21704262;21704262;21705727;21705727;21705727;21705727;21706126;21706126;21706126;217…	21679439;21679439;21679439;21679439;21679439;21681252;21680834;21680834;21680834;21680834;21687239;21687239;21687239;21687239;21687239;21690099;21690099;21690099;21690099;21690099;21695221;21695221;21695221;21701602;21701602;21701602;21701602;21701602;21703618;21703618;21703618;21703618;21704615;21704392;21704392;21704392;21704392;21705837;21705837;21705837;21705837;21706187;21706187;21706187;217…	-;-;-;-;-;-;-;-;-;-;-;-;-;-;-;-;-;-;-;-;-;-;-;-;-;-;-;-;-;-;-;-;-;-;-;-;-;-;-;-;-;-;-;-;-;-;-;-;-;-;-;-;-;-;-;-;-;-;-;-;-;-;-;-;-;-;-;-;-;-;-;-;-;-;-;-;-;-;-;-;-;-;-;-;-;-;-;-;-;-;-;-;-;-;-;-;-;-;-;-;-;-;-;-;-;-;-;-;-;-;-;-;-;-;-;-;-;-;-;-;-;-;-;-;-;-;-;-;-;-;-;-;-;-;-;-;-;-;-;-;-;-;-	9497	10.2784	10.8648	10.6997	10.6856	11.4658	11.5559
LDLRAD2	1;1;1;1;1;1;1;1;1;1;1;1;1	21812265;21812363;21814398;21814398;21815943;21815943;21821450;21821450;21821497;21821724;21822202;21822202;21823910	21812536;21812536;21814823;21814823;21816074;21816074;21821611;21821611;21821611;21822548;21822433;21825221;21823963	+;+;+;+;+;+;+;+;+;+;+;+;+	4490	12.1894	12.0755	10.2366	10.8105	10.0513	10.1044
HSPG2	1;1;1;1;1;1;1;1;1;1;1;1;1;1;1;1;1;1;1;1;1;1;1;1;1;1;1;1;1;1;1;1;1;1;1;1;1;1;1;1;1;1;1;1;1;1;1;1;1;1;1;1;1;1;1;1;1;1;1;1;1;1;1;1;1;1;1;1;1;1;1;1;1;1;1;1;1;1;1;1;1;1;1;1;1;1;1;1;1;1;1;1;1;1;1;1;1;1;1;1;1;1;1;1;1;1;1;1;1;1;1;1;1;1;1;1;1;1;1;1;1;1;1;1;1;1;1;1;1;1;1;1;1;1;1;1;1;1;1;1;1;1;1;1;1;1;1;1;1;1;1;1;1;1;1;1;1;1;1;1;1	21822245;21822245;21823301;21823616;21823616;21823616;21824121;21824121;21824306;21824306;21824537;21824537;21824704;21824704;21827863;21827863;21828030;21828030;21828255;21828255;21828835;21828835;21829383;21829383;21829993;21829993;21830982;21830982;21831215;21831215;21831463;21831463;21831652;21831652;21832495;21832495;21832875;21833116;21833268;21833268;21833467;21833467;21833467;21833816;218…	21823488;21823488;21823488;21824266;21823719;21823719;21824204;21824204;21824376;21824376;21824615;21824615;21824779;21824779;21827919;21827919;21828152;21828152;21828426;21828426;21829079;21829079;21829604;21830713;21830091;21830091;21831090;21831090;21831324;21831324;21831562;21831562;21831796;21831796;21832606;21832606;21832892;21833384;21833384;21833384;21833577;21833614;21833614;21833925;218…	-;-;-;-;-;-;-;-;-;-;-;-;-;-;-;-;-;-;-;-;-;-;-;-;-;-;-;-;-;-;-;-;-;-;-;-;-;-;-;-;-;-;-;-;-;-;-;-;-;-;-;-;-;-;-;-;-;-;-;-;-;-;-;-;-;-;-;-;-;-;-;-;-;-;-;-;-;-;-;-;-;-;-;-;-;-;-;-;-;-;-;-;-;-;-;-;-;-;-;-;-;-;-;-;-;-;-;-;-;-;-;-;-;-;-;-;-;-;-;-;-;-;-;-;-;-;-;-;-;-;-;-;-;-;-;-;-;-;-;-;-;-;-;-;-;-;-;-;-;-;-;-;-;-;-;-;-;-;-;-;-	17684	11.44	12.372	9.40226	11.252	10.6086	8.51472
RP11-26H16.1	1	21908098	21908580	+	483	0	0.0824188	0	0	0.0818913	0
RP1-224A6.3	1;1;1;1;1;1	22023990;22023997;22024806;22024806;22025060;22025964	22024445;22024445;22024966;22024955;22025483;22026048	-;-;-;-;-;-	1126	0.239101	0.141415	0.408193	0.135986	0.175637	0.136698
LINC00339	1;1;1;1;1;1;1;1;1;1;1;1;1;1;1;1;1;1;1;1;1;1;1;1;1	22024531;22025188;22025292;22025493;22025498;22025510;22025511;22025511;22025534;22027414;22027414;22028339;22028716;22030280;22030280;22030280;22030280;22030280;22030280;22030280;22030280;22030280;22030656;22030694;22030947	22024936;22025372;22025372;22025945;22025945;22025643;22025639;22026119;22025643;22027534;22027534;22028379;22028795;22030612;22030619;22031223;22030800;22030619;22030619;22031225;22030903;22031225;22030691;22030942;22031126	+;+;+;+;+;+;+;+;+;+;+;+;+;+;+;+;+;+;+;+;+;+;+;+;+	2406	1.99819	1.57181	2.10136	2.27517	2.21934	2.55897
CDC42	1;1;1;1;1;1;1;1;1;1;1;1;1;1;1;1;1;1;1;1;1;1;1;1;1;1;1;1;1;1;1	22052627;22052668;22052689;22052707;22053297;22074094;22078429;22078429;22078429;22078429;22078429;22078706;22081722;22081722;22081722;22081722;22081722;22086439;22086439;22086439;22086439;22086439;22086669;22086669;22086669;22086669;22086669;22089943;22089943;22091428;22091428	22052868;22052742;22052742;22052742;22053433;22074219;22078583;22078583;22078583;22078583;22078583;22078881;22081794;22081794;22081794;22081794;22081794;22086548;22086548;22086548;22086548;22086548;22086790;22086866;22086866;22086866;22086866;22090010;22090804;22092946;22092923	+;+;+;+;+;+;+;+;+;+;+;+;+;+;+;+;+;+;+;+;+;+;+;+;+;+;+;+;+;+;+	3598	34.6022	33.5129	38.2595	39.3548	36.3545	37.5501
RP1-224A6.9	1	22100613	22101360	+	748	0	0	0.051206	0	0	0
WNT4	1;1;1;1;1;1;1;1;1;1	22117305;22121211;22121445;22127038;22127474;22129616;22129616;22129616;22142846;22143732	22120517;22121353;22121576;22127481;22127481;22129851;22129851;22129851;22142966;22143969	-;-;-;-;-;-;-;-;-;-	4527	0.288862	0.272599	0.228442	0.295959	0.218431	0.229506
ZBTB40	1;1;1;1;1;1;1;1;1;1;1;1;1;1;1;1;1;1;1;1;1;1;1;1;1;1;1;1;1;1;1;1;1;1;1;1;1;1;1;1;1;1;1;1;1;1;1;1;1;1;1;1;1;1;1;1;1;1;1;1	22451851;22451851;22451867;22451867;22452659;22452659;22489880;22489880;22489880;22489880;22491400;22491400;22491400;22491400;22501492;22501492;22501492;22502299;22502299;22502299;22506049;22506049;22506049;22506049;22508001;22508001;22508001;22508530;22508530;22508530;22509100;22509100;22509100;22511179;22511179;22511179;22511676;22511676;22511676;22512924;22512924;22512924;22517300;22517300;225…	22452004;22452004;22452004;22452004;22452946;22452946;22490645;22490645;22490645;22490645;22491533;22491533;22491533;22491533;22501684;22501684;22501684;22502441;22502441;22502441;22506241;22506241;22506241;22506241;22508137;22508137;22508137;22508731;22508731;22508731;22509233;22509233;22509233;22511347;22511347;22511347;22512134;22512134;22512134;22513130;22513130;22513130;22517464;22517464;225…	+;+;+;+;+;+;+;+;+;+;+;+;+;+;+;+;+;+;+;+;+;+;+;+;+;+;+;+;+;+;+;+;+;+;+;+;+;+;+;+;+;+;+;+;+;+;+;+;+;+;+;+;+;+;+;+;+;+;+;+	8992	3.47741	3.5638	3.35655	4.16348	3.42662	3.47489
ZBTB40-IT1	1;1	22517474;22519606	22517643;22519708	+;+	273	0	0.145818	0.140301	0	0.144885	0
EPHB2	1;1;1;1;1;1;1;1;1;1;1;1;1;1;1;1;1;1;1;1;1;1;1;1;1;1;1;1;1;1;1;1;1;1;1;1;1;1;1;1;1;1;1;1;1;1;1;1;1;1;1;1;1;1;1;1;1;1;1;1;1;1;1;1;1;1;1;1;1;1;1;1;1;1;1;1;1;1;1;1	22710839;22710965;22710965;22710970;22775178;22781421;22781421;22781421;22781421;22781421;22784392;22784392;22784392;22784392;22784392;22800240;22863037;22863037;22863037;22863037;22863037;22863037;22864877;22864877;22864877;22864877;22864877;22864877;22865159;22882359;22882359;22882359;22882359;22882359;22882359;22882359;22891129;22892881;22892884;22892884;22892884;22892884;22895472;22895472;228…	22711043;22711043;22711043;22711043;22775244;22781485;22781485;22781485;22781485;22781485;22785076;22785076;22785076;22785076;22785076;22800291;22863192;22863192;22863192;22863192;22863192;22863192;22865212;22865212;22865212;22865212;22865212;22865212;22865212;22882840;22882483;22882483;22882483;22882483;22882483;22882483;22891265;22893046;22893046;22893046;22893046;22893046;22895580;22895580;228…	+;+;+;+;+;+;+;+;+;+;+;+;+;+;+;+;+;+;+;+;+;+;+;+;+;+;+;+;+;+;+;+;+;+;+;+;+;+;+;+;+;+;+;+;+;+;+;+;+;+;+;+;+;+;+;+;+;+;+;+;+;+;+;+;+;+;+;+;+;+;+;+;+;+;+;+;+;+;+;+	12516	7.6363	7.34398	7.38745	6.6033	6.9778	6.60712
RP11-69E9.1	1;1	22835713;22836669	22836011;22836849	-;-	480	0	0	0	0	0	0.0801678
MIR4253	1	22863159	22863226	-	68	57.1261	46.2478	55.7634	47.2873	40.1352	39.0464
KDM1A	1;1;1;1;1;1;1;1;1;1;1;1;1;1;1;1;1;1;1;1;1;1;1;1;1;1;1;1;1;1;1;1;1;1;1;1;1;1;1;1;1;1;1;1;1;1;1;1;1;1;1;1;1;1;1	23019448;23019493;23030469;23030469;23044427;23050387;23050387;23050425;23053761;23053761;23053761;23055069;23055069;23055069;23055932;23055932;23057484;23057484;23059073;23059073;23066060;23068539;23068539;23069061;23069061;23071225;23071225;23072124;23072124;23072124;23073274;23073292;23073292;23077228;23077228;23077228;23077234;23078966;23078990;23078990;23078990;23079553;23079553;23079553;230…	23019947;23019947;23030634;23030634;23044486;23050520;23050520;23050520;23053839;23053839;23053839;23055418;23055161;23055161;23056038;23056038;23057565;23057565;23059167;23059167;23066071;23068681;23068681;23069151;23069151;23071359;23071359;23072197;23072197;23072197;23073403;23073403;23073403;23077360;23077360;23077360;23077360;23079177;23079177;23079177;23079177;23079667;23079595;23079667;230…	+;+;+;+;+;+;+;+;+;+;+;+;+;+;+;+;+;+;+;+;+;+;+;+;+;+;+;+;+;+;+;+;+;+;+;+;+;+;+;+;+;+;+;+;+;+;+;+;+;+;+;+;+;+;+	5435	21.4774	21.4386	22.2202	22.5737	23.0917	22.2387
RP1-184J9.2	1;1	23020147;23087798	23020551;23088058	-;-	666	1.50149	1.19544	1.43777	2.01172	0.950234	0.924457
LUZP1	1;1;1;1;1;1;1;1;1;1;1;1;1;1;1;1;1;1;1;1	23084023;23084030;23090427;23091190;23091190;23091190;23093443;23094155;23109022;23109022;23109022;23109022;23109585;23109585;23133465;23168766;23168766;23168766;23168766;23177491	23089053;23089053;23090898;23094380;23094380;23094380;23094380;23094380;23109127;23109127;23109127;23109127;23109650;23109650;23133679;23168845;23168817;23168858;23169024;23177808	-;-;-;-;-;-;-;-;-;-;-;-;-;-;-;-;-;-;-;-	9658	12.0704	12.6539	9.89875	13.2661	13.134	10.2676
HTR1D	1	23191895	23194729	-	2835	0.339163	0.266793	0.351272	0.472595	0.390652	0.325761
RP5-1057J7.1	1	23244765	23245224	+	460	0	0.0865397	0	0	0	0
LINC01355	1;1;1	23281309;23284356;23285110	23286752;23284410;23285454	-;-;-	5444	0.0353243	0.0731232	0.0281426	0.112506	0.0871863	0.0848212
HNRNPR	1;1;1;1;1;1;1;1;1;1;1;1;1;1;1;1;1;1;1;1;1;1;1;1;1;1;1;1;1;1;1;1;1;1;1;1;1;1;1;1;1;1;1;1;1;1;1;1;1;1;1;1;1;1;1;1;1;1;1;1;1;1;1;1;1;1;1;1;1;1;1;1;1;1;1;1;1;1;1;1;1;1;1;1;1	23303771;23304688;23306412;23309783;23309784;23309786;23309788;23310333;23310454;23311201;23311201;23311201;23311201;23311201;23311201;23311201;23311662;23313553;23313553;23313553;23313553;23313553;23313553;23313553;23313599;23318483;23318483;23318483;23318483;23318483;23318483;23318483;23318483;23318483;23321528;23321528;23321528;23321528;23321528;23321528;23321528;23321528;23321528;23323556;233…	23304106;23311066;23306632;23311066;23311066;23311066;23311066;23311066;23311066;23311322;23311322;23311322;23311322;23311322;23311322;23311322;23311893;23313702;23313702;23313702;23313702;23313702;23313702;23313702;23313702;23318688;23318688;23318688;23318688;23318688;23318688;23318688;23318697;23318697;23321663;23321663;23321663;23321663;23321663;23321663;23321663;23321663;23321663;23323732;233…	-;-;-;-;-;-;-;-;-;-;-;-;-;-;-;-;-;-;-;-;-;-;-;-;-;-;-;-;-;-;-;-;-;-;-;-;-;-;-;-;-;-;-;-;-;-;-;-;-;-;-;-;-;-;-;-;-;-;-;-;-;-;-;-;-;-;-;-;-;-;-;-;-;-;-;-;-;-;-;-;-;-;-;-;-	8676	66.7351	68.0219	74.1232	69.245	74.972	77.6885
ZNF436	1;1;1;1;1;1;1	23359448;23359975;23367042;23367042;23367973;23367973;23369366	23363221;23363221;23367168;23367168;23368065;23368386;23369442	-;-;-;-;-;-;-	4392	3.06498	3.3808	2.62499	3.08543	2.65671	2.61969
ZNF436-AS1	1;1;1;1;1;1;1;1;1;1;1;1;1	23368997;23369218;23369236;23369238;23369250;23371139;23371139;23371139;23371139;23371144;23371474;23371513;23371513	23369029;23369513;23371782;23369324;23369513;23371209;23371512;23371839;23371209;23371209;23371783;23371783;23371783	+;+;+;+;+;+;+;+;+;+;+;+;+	2655	0.217295	0.464805	0.432792	0.331617	0.312853	0.376834
TCEA3	1;1;1;1;1;1;1;1;1;1;1;1;1;1;1;1;1;1;1;1;1;1;1;1;1;1;1;1;1;1;1	23381061;23383433;23384346;23384346;23387273;23387273;23393879;23397545;23397792;23403481;23404069;23408560;23408664;23408664;23408664;23417249;23417249;23417249;23417249;23417345;23417904;23417904;23417904;23417904;23417904;23419077;23419077;23419077;23419077;23424565;23424565	23381474;23384068;23384417;23384417;23387419;23387419;23394033;23397601;23397955;23404160;23404160;23408726;23408726;23408726;23408726;23417390;23417390;23417390;23417390;23417390;23418009;23418298;23418009;23418009;23418009;23419236;23419139;23419386;23419139;23424707;23424740	-;-;-;-;-;-;-;-;-;-;-;-;-;-;-;-;-;-;-;-;-;-;-;-;-;-;-;-;-;-;-	3515	1.36775	1.13253	1.06788	0.980147	0.93398	1.02907
ASAP3	1;1;1;1;1;1;1;1;1;1;1;1;1;1;1;1;1;1;1;1;1;1;1;1;1;1;1;1;1;1;1;1;1;1;1;1;1;1;1;1;1;1;1;1;1;1;1;1;1;1;1;1;1;1;1;1;1;1;1;1;1;1;1;1;1;1;1;1;1;1;1;1;1;1;1;1;1;1;1;1;1;1;1;1;1;1;1;1;1;1;1;1;1;1;1;1;1;1;1;1;1;1;1;1;1;1;1;1;1;1;1;1;1;1;1;1;1;1;1;1;1;1;1;1;1;1;1;1;1;1;1;1;1;1;1;1;1	23428563;23428563;23428563;23429532;23429627;23429722;23431035;23431035;23431035;23431035;23431035;23431035;23431696;23431696;23431696;23431696;23431696;23431696;23433077;23433077;23433077;23433077;23433158;23433203;23433362;23433425;23433425;23433425;23433425;23433425;23433626;23433626;23433626;23433626;23433626;23434254;23434254;23434254;23434254;23434254;23434533;23434533;23434533;23434533;234…	23429930;23429930;23429930;23429930;23429930;23429930;23431125;23431125;23431125;23431125;23431125;23431125;23431918;23431918;23431918;23431823;23431918;23431918;23433272;23433272;23433272;23433272;23433272;23433272;23433532;23433532;23433532;23433532;23433532;23433532;23433693;23433693;23433693;23433693;23433693;23434369;23434369;23434369;23434369;23434369;23434618;23434618;23434618;23434618;234…	-;-;-;-;-;-;-;-;-;-;-;-;-;-;-;-;-;-;-;-;-;-;-;-;-;-;-;-;-;-;-;-;-;-;-;-;-;-;-;-;-;-;-;-;-;-;-;-;-;-;-;-;-;-;-;-;-;-;-;-;-;-;-;-;-;-;-;-;-;-;-;-;-;-;-;-;-;-;-;-;-;-;-;-;-;-;-;-;-;-;-;-;-;-;-;-;-;-;-;-;-;-;-;-;-;-;-;-;-;-;-;-;-;-;-;-;-;-;-;-;-;-;-;-;-;-;-;-;-;-;-;-;-;-;-;-;-	4988	4.91945	4.46925	4.30784	4.76584	4.51995	4.34333
E2F2	1;1;1;1;1;1;1;1;1	23506430;23516335;23516359;23519016;23519016;23520913;23521837;23524383;23530542	23510148;23516527;23516527;23519396;23519130;23521071;23522056;23524488;23531220	-;-;-;-;-;-;-;-;-	5457	0.338306	0.37204	0.470266	0.329699	0.536368	0.571179
RP1-150O5.3	1;1	23549139;23550765	23549443;23550915	-;-	456	0	0	0	0.0839478	0	0.0843871
ID3	1;1;1;1;1;1;1	23557918;23557934;23558445;23558935;23558935;23559127;23559127	23558415;23558415;23559019;23559075;23559019;23559794;23559443	-;-;-;-;-;-;-	1797	0.963134	1.35131	1.70516	0.9373	1.36467	1.47755
MDS2	1;1;1;1;1;1;1;1;1;1;1;1;1;1;1;1;1	23581495;23592482;23626736;23627334;23627781;23628507;23628507;23629481;23629481;23639109;23639109;23639680;23639680;23639680;23640389;23640389;23640389	23581678;23592812;23627537;23627537;23627998;23628597;23628597;23629557;23629557;23639251;23639251;23639795;23639795;23639795;23640549;23640568;23640568	+;+;+;+;+;+;+;+;+;+;+;+;+;+;+;+;+	2142	0.0179557	0	0.0178815	0	0.0184657	0
RPL11	1;1;1;1;1;1;1;1;1;1;1;1;1;1;1;1;1;1;1;1	23691779;23691835;23692306;23692609;23692609;23692609;23692609;23693807;23693807;23693807;23693807;23694660;23694660;23694660;23694660;23695798;23695798;23695798;23696344;23696344	23691829;23692060;23692759;23692759;23692759;23692759;23692759;23693913;23693913;23693913;23693913;23694791;23695395;23694791;23694791;23696128;23695908;23695908;23696418;23696425	+;+;+;+;+;+;+;+;+;+;+;+;+;+;+;+;+;+;+;+	1987	286.513	285.77	304.586	270.215	276.596	305.791
TCEB3	1;1;1;1;1;1;1;1;1;1;1;1;1;1;1;1;1;1;1;1;1;1;1;1;1;1;1;1;1;1;1;1;1;1;1;1;1	23743155;23743366;23743472;23744034;23749021;23749021;23749021;23749021;23749842;23749842;23749842;23749842;23750845;23750845;23750845;23750845;23752407;23752407;23752407;23754100;23754100;23754100;23754363;23754363;23754363;23755843;23755843;23755843;23756274;23756274;23756274;23756953;23756953;23756953;23759512;23759512;23759512	23743578;23743578;23743578;23744270;23749077;23749077;23749077;23749077;23749948;23749948;23749948;23749948;23750944;23752030;23752030;23752030;23752518;23752518;23752518;23754255;23754255;23754255;23754460;23754460;23754460;23756023;23756023;23756023;23756385;23756385;23756385;23757125;23757125;23757125;23759893;23762040;23762059	+;+;+;+;+;+;+;+;+;+;+;+;+;+;+;+;+;+;+;+;+;+;+;+;+;+;+;+;+;+;+;+;+;+;+;+;+	5391	20.6253	22.1231	23.0552	22.8289	23.4709	22.3203
TCEB3-AS1	1;1;1;1;1;1;1	23760382;23771611;23772111;23772111;23772268;23772268;23778199	23761151;23771883;23772166;23772166;23772426;23772397;23778287	-;-;-;-;-;-;-	1347	10.2791	13.4172	13.9901	13.5558	12.2448	12.9697
PITHD1	1;1;1;1;1;1;1;1;1;1;1;1;1	23778405;23779357;23779438;23779864;23785192;23785675;23785675;23785675;23786315;23786315;23786315;23787275;23787275	23778713;23779941;23779481;23779941;23785311;23785779;23785779;23785779;23786378;23786423;23786423;23788232;23788232	+;+;+;+;+;+;+;+;+;+;+;+;+	2186	18.5972	18.8115	22.1297	21.6968	20.6091	22.5849
LYPLA2	1;1;1;1;1;1;1;1;1;1;1;1;1;1;1;1;1;1;1;1;1;1;1;1;1;1;1;1;1;1;1;1;1;1;1;1;1;1;1;1;1;1;1;1;1;1;1;1;1;1;1;1;1;1;1;1;1;1;1;1;1;1;1;1;1;1;1;1;1;1;1;1;1;1;1;1	23790970;23791187;23791187;23791203;23791203;23791221;23791971;23791992;23792552;23792657;23792657;23792657;23792657;23792657;23792657;23792657;23793008;23793008;23793008;23793008;23793008;23793008;23793151;23793151;23793151;23793151;23793151;23793151;23793151;23793151;23793653;23793705;23793705;23793705;23793705;23793705;23793705;23793705;23793705;23793860;23793860;23793860;23793860;23793860;237…	23791250;23791250;23791250;23791250;23791250;23791250;23792017;23792017;23792760;23792760;23792760;23792760;23792760;23792760;23792760;23792760;23793039;23793039;23793039;23793039;23793039;23793039;23793216;23793216;23793216;23793216;23793216;23793216;23793216;23793216;23793752;23793752;23793752;23793752;23793752;23793752;23793752;23793752;23793752;23793907;23793930;23793930;23793930;23793930;237…	+;+;+;+;+;+;+;+;+;+;+;+;+;+;+;+;+;+;+;+;+;+;+;+;+;+;+;+;+;+;+;+;+;+;+;+;+;+;+;+;+;+;+;+;+;+;+;+;+;+;+;+;+;+;+;+;+;+;+;+;+;+;+;+;+;+;+;+;+;+;+;+;+;+;+;+	2196	15.0797	16.0973	15.4883	13.2482	13.6348	14.7719
GALE	1;1;1;1;1;1;1;1;1;1;1;1;1;1;1;1;1;1;1;1;1;1;1;1;1;1;1;1;1;1;1;1;1;1;1;1;1;1;1;1;1;1;1;1;1;1;1;1;1;1;1;1;1;1;1;1;1;1;1;1;1;1;1;1;1;1;1;1;1;1;1;1;1;1;1;1;1;1;1;1;1;1;1;1;1;1;1;1;1;1;1;1;1;1;1;1;1;1;1;1;1;1;1;1;1	23795599;23795599;23795600;23795604;23795661;23796004;23796151;23796151;23796151;23796151;23796151;23796151;23796509;23796509;23796509;23796509;23796509;23796697;23796697;23796697;23796697;23796697;23796697;23796876;23796876;23796876;23796876;23796876;23796876;23796876;23796876;23797034;23797034;23797034;23797034;23797034;23797034;23797034;23797074;23797092;23797094;23797695;23797695;23797695;237…	23796007;23796007;23796007;23796007;23796007;23796782;23796265;23796265;23796265;23796265;23796265;23796265;23796586;23796782;23796586;23796586;23796586;23796782;23796782;23796782;23796782;23796782;23796782;23796942;23796942;23796942;23796942;23796942;23796942;23796942;23796942;23797147;23797069;23797147;23797147;23797147;23797147;23797147;23797147;23797147;23797147;23797871;23797871;23797871;237…	-;-;-;-;-;-;-;-;-;-;-;-;-;-;-;-;-;-;-;-;-;-;-;-;-;-;-;-;-;-;-;-;-;-;-;-;-;-;-;-;-;-;-;-;-;-;-;-;-;-;-;-;-;-;-;-;-;-;-;-;-;-;-;-;-;-;-;-;-;-;-;-;-;-;-;-;-;-;-;-;-;-;-;-;-;-;-;-;-;-;-;-;-;-;-;-;-;-;-;-;-;-;-;-;-	3978	4.94058	5.24372	5.84449	5.42736	4.9417	5.6976
HMGCL	1;1;1;1;1;1;1;1;1;1;1;1;1;1;1;1;1;1;1;1;1;1;1;1;1;1;1;1;1;1;1;1;1;1;1;1;1;1;1;1;1;1;1;1;1;1;1;1;1;1;1;1	23801885;23801887;23801887;23801910;23803588;23804400;23804400;23804400;23804400;23806700;23807154;23808135;23808135;23808135;23808135;23808135;23808135;23809287;23810736;23810736;23810736;23813832;23814190;23814190;23814190;23814190;23816366;23816675;23816675;23816675;23816675;23816675;23816675;23817476;23817476;23817476;23817476;23817476;23817476;23820510;23820510;23820510;23820510;23820510;238…	23802564;23802564;23802564;23802564;23804525;23804525;23804525;23804525;23804525;23807040;23807285;23808323;23808215;23808323;23808323;23808323;23808323;23810799;23810799;23810799;23810799;23814338;23814321;23814338;23814338;23814338;23816770;23816770;23816761;23816770;23816770;23816770;23816770;23817533;23817583;23817583;23817583;23817583;23817583;23820593;23820593;23820593;23820593;23820593;238…	-;-;-;-;-;-;-;-;-;-;-;-;-;-;-;-;-;-;-;-;-;-;-;-;-;-;-;-;-;-;-;-;-;-;-;-;-;-;-;-;-;-;-;-;-;-;-;-;-;-;-;-	5658	2.06649	2.16701	2.2678	1.77261	2.22305	2.24436
FUCA1	1;1;1;1;1;1;1;1	23845077;23846074;23848649;23854360;23859798;23863134;23865491;23867898	23845855;23846173;23848839;23854560;23859903;23863271;23865625;23868294	-;-;-;-;-;-;-;-	2047	20.3673	19.1943	17.7571	18.4388	17.8735	18.3849
BTBD6P1	1	23901471	23902737	-	1267	0.0303561	0.0628386	0	0	0	0
PNRC2	1;1;1;1;1;1;1;1;1;1;1	23959109;23959812;23959828;23960929;23960929;23960933;23960968;23961440;23961440;23961440;23961440	23959256;23959998;23959998;23961134;23961134;23961134;23961134;23961443;23961880;23963462;23961465	+;+;+;+;+;+;+;+;+;+;+	2564	45.7513	45.1492	50.3275	46.8798	49.1488	51.1623
SRSF10	1;1;1;1;1;1;1;1;1;1;1;1;1;1;1;1;1;1;1;1;1;1;1;1;1;1;1;1;1;1;1;1;1;1;1;1;1;1;1;1;1;1;1;1;1;1;1;1;1;1;1;1;1;1;1;1;1;1;1;1;1;1;1;1;1;1;1;1;1;1;1;1;1;1;1;1	23964804;23966445;23966445;23967173;23967301;23967307;23967618;23969083;23970364;23970379;23970975;23971339;23971369;23971573;23971573;23971573;23971573;23971573;23971573;23971573;23971573;23971573;23971573;23971850;23971850;23971850;23971850;23971850;23971850;23971850;23971850;23971850;23971850;23971850;23971850;23974974;23974974;23974974;23974974;23974974;23974974;23974974;23974974;23974974;239…	23967723;23967723;23967723;23967723;23967723;23967956;23967956;23971439;23971439;23971439;23971439;23972012;23971626;23971626;23971623;23971626;23971623;23971623;23971626;23971623;23971626;23971623;23971626;23972012;23972012;23972012;23972012;23972012;23972012;23972012;23972012;23972012;23972012;23972012;23972012;23975052;23975080;23975080;23977652;23975077;23975077;23975077;23975077;23975077;239…	-;-;-;-;-;-;-;-;-;-;-;-;-;-;-;-;-;-;-;-;-;-;-;-;-;-;-;-;-;-;-;-;-;-;-;-;-;-;-;-;-;-;-;-;-;-;-;-;-;-;-;-;-;-;-;-;-;-;-;-;-;-;-;-;-;-;-;-;-;-;-;-;-;-;-;-	10277	9.73036	10.7878	12.3773	11.5619	12.9433	13.034
RP11-293P20.2	1;1;1;1	24040835;24042277;24064047;24086750	24040942;24042345;24064273;24086799	+;+;+;+	454	0.0847162	0.0876834	0	0	0	0
MYOM3	1;1;1;1;1;1;1;1;1;1;1;1;1;1;1;1;1;1;1;1;1;1;1;1;1;1;1;1;1;1;1;1;1;1;1;1;1;1;1;1;1;1;1;1;1;1;1;1;1;1;1;1;1;1;1;1;1;1;1;1;1;1;1	24056035;24056037;24056096;24058924;24058924;24061060;24061060;24061273;24061273;24061946;24061946;24063126;24063126;24063492;24063492;24064072;24064072;24065891;24065891;24066107;24067021;24067970;24068223;24071117;24071969;24074160;24075319;24076159;24080016;24081330;24081549;24082001;24082593;24083946;24084468;24086644;24086644;24089538;24089538;24090065;24090065;24090797;24090797;24092174;240…	24057627;24057627;24056326;24058979;24058979;24061082;24061082;24061309;24061309;24062109;24062109;24063234;24063234;24063530;24063530;24064159;24064159;24066001;24066001;24066579;24067088;24068029;24068367;24071253;24072013;24074269;24075475;24076273;24080194;24081456;24084639;24082188;24082714;24084132;24084639;24086827;24086827;24089665;24089665;24090118;24090118;24090996;24090996;24092315;240…	-;-;-;-;-;-;-;-;-;-;-;-;-;-;-;-;-;-;-;-;-;-;-;-;-;-;-;-;-;-;-;-;-;-;-;-;-;-;-;-;-;-;-;-;-;-;-;-;-;-;-;-;-;-;-;-;-;-;-;-;-;-;-	9254	0.0124685	0.0516208	0.0248339	0.0413661	0.021371	0.0457409
IL22RA1	1;1;1;1;1;1;1	24119771;24123302;24128141;24134211;24137131;24138582;24143040	24121737;24123423;24128279;24134386;24137309;24138714;24143121	-;-;-;-;-;-;-	2798	0.714789	0.441049	0.725523	0.820876	0.4665	0.577621
IFNLR1	1;1;1;1;1;1;1;1;1;1;1;1;1;1;1;1;1;1;1;1;1;1;1;1;1;1;1;1;1;1	24154157;24157099;24157130;24159000;24159052;24159052;24159474;24159474;24159474;24159474;24161378;24161542;24161542;24161542;24161542;24169417;24169417;24169417;24169417;24169417;24180731;24180731;24180731;24180731;24180731;24187191;24187191;24187191;24187191;24187802	24157891;24157891;24157804;24159182;24159182;24159182;24159633;24159633;24159633;24159633;24161684;24161684;24161684;24161684;24161684;24169601;24169601;24169601;24169601;24169601;24180854;24180854;24180854;24180854;24180854;24187248;24187248;24187261;24187261;24187959	-;-;-;-;-;-;-;-;-;-;-;-;-;-;-;-;-;-;-;-;-;-;-;-;-;-;-;-;-;-	4923	0.976568	0.679239	0.879167	0.878664	1.02037	0.789465
GRHL3	1;1;1;1;1;1;1;1;1;1;1;1;1;1;1;1;1;1;1;1;1;1;1;1;1;1;1;1;1;1;1;1;1;1;1;1;1;1;1;1;1;1;1;1;1;1;1;1;1;1;1;1;1;1;1;1;1;1;1;1;1;1;1;1;1;1;1;1;1;1;1;1;1;1;1;1;1;1;1;1;1;1;1;1;1;1;1;1;1;1;1;1	24319322;24319425;24319456;24319566;24319814;24323040;24323040;24331426;24331426;24331426;24331426;24331426;24331426;24334645;24334645;24334645;24334645;24334645;24334645;24336482;24336482;24336482;24336482;24336482;24336482;24336482;24337078;24337078;24337078;24337078;24337078;24337498;24337636;24337636;24337636;24337636;24337636;24337992;24337992;24337992;24337992;24337992;24337992;24339668;243…	24319568;24319568;24319568;24319747;24319941;24323117;24323117;24331612;24331612;24331612;24331612;24331612;24331612;24334706;24334706;24334706;24334706;24334706;24334706;24336827;24336827;24336598;24336827;24336742;24336827;24336827;24337151;24337151;24337151;24337151;24337151;24337789;24337789;24337789;24337789;24337789;24337789;24338103;24338103;24338103;24338103;24338103;24338103;24339762;243…	+;+;+;+;+;+;+;+;+;+;+;+;+;+;+;+;+;+;+;+;+;+;+;+;+;+;+;+;+;+;+;+;+;+;+;+;+;+;+;+;+;+;+;+;+;+;+;+;+;+;+;+;+;+;+;+;+;+;+;+;+;+;+;+;+;+;+;+;+;+;+;+;+;+;+;+;+;+;+;+;+;+;+;+;+;+;+;+;+;+;+;+	3940	0.0292851	0.0202072	0.029164	0.0485789	0.010039	0
STPG1	1;1;1;1;1;1;1;1;1;1;1;1;1;1;1;1;1;1;1;1;1;1;1;1;1;1;1;1;1;1;1;1;1;1;1;1;1;1;1;1;1;1;1;1;1;1;1;1;1;1;1;1;1;1;1;1;1;1;1;1;1;1	24356999;24357000;24357005;24357005;24360851;24360851;24360851;24360851;24368704;24369043;24369674;24369674;24369674;24369674;24369674;24373702;24373702;24373702;24373702;24373702;24373702;24379273;24379653;24379653;24379653;24379653;24379653;24379653;24383867;24383902;24383902;24383902;24383902;24383902;24391203;24391258;24391561;24391561;24391561;24391561;24391561;24391562;24391924;24391924;244…	24358619;24358619;24358619;24358619;24361041;24361041;24361041;24361041;24369839;24369407;24369839;24369839;24369839;24369839;24369839;24373810;24373810;24373810;24373810;24373810;24373810;24379823;24379823;24379823;24379823;24379823;24379823;24379823;24384003;24384003;24384003;24384003;24384003;24384003;24391679;24391679;24391679;24391679;24391679;24391679;24391679;24391679;24392071;24392067;244…	-;-;-;-;-;-;-;-;-;-;-;-;-;-;-;-;-;-;-;-;-;-;-;-;-;-;-;-;-;-;-;-;-;-;-;-;-;-;-;-;-;-;-;-;-;-;-;-;-;-;-;-;-;-;-;-;-;-;-;-;-;-	8511	1.31051	1.32367	1.02607	1.09745	1.45926	1.23431
NIPAL3	1;1;1;1;1;1;1;1;1;1;1;1;1;1;1;1;1;1;1;1;1;1;1;1;1;1;1;1;1;1;1;1;1;1;1;1;1;1;1;1;1;1;1;1;1;1;1;1;1;1;1;1;1;1;1	24415794;24415803;24415812;24415813;24415814;24415858;24419291;24419291;24419291;24419291;24419291;24419291;24421814;24433104;24440172;24440172;24440172;24440172;24442055;24442055;24442055;24442055;24445185;24445185;24445185;24445185;24449481;24449481;24449481;24449481;24453408;24453408;24453408;24453408;24454054;24456138;24456138;24456138;24456166;24457734;24458888;24458888;24458888;24458888;244…	24415904;24415904;24415904;24415904;24415904;24415904;24419640;24419640;24420128;24419640;24419640;24419640;24422110;24433213;24440240;24440240;24440240;24440240;24442226;24442226;24442226;24442226;24445244;24445244;24445244;24445244;24449626;24449626;24449626;24449626;24453504;24453504;24453504;24453504;24454824;24456273;24456273;24456273;24456273;24457833;24458976;24458976;24458976;24458976;244…	+;+;+;+;+;+;+;+;+;+;+;+;+;+;+;+;+;+;+;+;+;+;+;+;+;+;+;+;+;+;+;+;+;+;+;+;+;+;+;+;+;+;+;+;+;+;+;+;+;+;+;+;+;+;+	9404	9.94656	10.4304	10.0236	9.41943	9.40468	9.63241
RCAN3	1;1;1;1;1;1;1;1;1;1;1;1;1;1;1;1;1;1;1;1;1;1;1;1;1;1;1;1;1;1;1;1;1;1;1;1;1;1;1;1;1;1;1	24502351;24502351;24502897;24502897;24502897;24507567;24507594;24514314;24514314;24514314;24514314;24514314;24514320;24514347;24514373;24531218;24531218;24531218;24531218;24531218;24531218;24531218;24533083;24533083;24533083;24533083;24533083;24533083;24533083;24533113;24533114;24535093;24535093;24535093;24535093;24535093;24535093;24535093;24535093;24535093;24535093;24535093;24535783	24502463;24502463;24503150;24503117;24503150;24507728;24507728;24514567;24514567;24514567;24514567;24514567;24514567;24514567;24514567;24531391;24531391;24531391;24531391;24531391;24531391;24531391;24533254;24533254;24533254;24533254;24533254;24533254;24533254;24533254;24533254;24535369;24535357;24535337;24535279;24537019;24541040;24535357;24537019;24537019;24537019;24537019;24535861	+;+;+;+;+;+;+;+;+;+;+;+;+;+;+;+;+;+;+;+;+;+;+;+;+;+;+;+;+;+;+;+;+;+;+;+;+;+;+;+;+;+;+	7077	1.79887	1.67063	1.82932	1.91482	1.76613	1.77259
RP4-594I10.3	1;1;1	24538802;24551888;24555816	24539876;24552048;24556024	-;-;-	1445	0.771884	0.495882	0.450613	0.503338	0.574826	0.532603
NCMAP	1;1;1;1;1;1;1;1	24556111;24589464;24595424;24595424;24600940;24600940;24605606;24605606	24556169;24589624;24595512;24595517;24601024;24601024;24609325;24609328	+;+;+;+;+;+;+;+	4122	0.0093307	0	0.00929212	0	0	0
SRRM1	1;1;1;1;1;1;1;1;1;1;1;1;1;1;1;1;1;1;1;1;1;1;1;1;1;1;1;1;1;1;1;1;1;1;1;1;1;1;1;1;1;1;1;1;1;1;1;1;1;1;1;1;1;1;1;1;1;1;1;1;1;1;1;1;1;1;1;1;1;1;1;1;1;1;1;1;1;1;1;1;1;1;1;1;1;1;1;1;1;1;1;1;1;1;1;1;1;1;1;1;1;1;1;1;1;1;1;1;1;1;1;1;1;1;1;1;1;1;1;1;1;1;1;1;1;1;1;1;1;1;1;1;1;1;1;1;1;1;1;1;1;1;1;1;1;1;1;1;1;1;1;1;1;1;1;1;1;1;1;1;1;1;1;1	24631716;24633019;24633066;24635644;24641231;24643012;24643272;24643275;24643288;24643293;24643299;24643305;24643308;24643322;24643559;24645984;24645984;24645984;24645984;24645984;24645984;24645984;24645984;24645984;24645984;24645984;24645984;24646667;24646667;24646667;24646667;24646667;24646667;24646667;24646667;24646667;24646667;24646667;24646667;24647079;24647079;24647079;24648024;24648534;246…	24631777;24633099;24633099;24635877;24641392;24643347;24643347;24643347;24643347;24643347;24643347;24643347;24643347;24643347;24643732;24646073;24646073;24646073;24646073;24646073;24646073;24646073;24646073;24646073;24646073;24646073;24646073;24646789;24646789;24646789;24646789;24646789;24649029;24646789;24646789;24646789;24646789;24646789;24646789;24647208;24647208;24647588;24648166;24649029;246…	+;+;+;+;+;+;+;+;+;+;+;+;+;+;+;+;+;+;+;+;+;+;+;+;+;+;+;+;+;+;+;+;+;+;+;+;+;+;+;+;+;+;+;+;+;+;+;+;+;+;+;+;+;+;+;+;+;+;+;+;+;+;+;+;+;+;+;+;+;+;+;+;+;+;+;+;+;+;+;+;+;+;+;+;+;+;+;+;+;+;+;+;+;+;+;+;+;+;+;+;+;+;+;+;+;+;+;+;+;+;+;+;+;+;+;+;+;+;+;+;+;+;+;+;+;+;+;+;+;+;+;+;+;+;+;+;+;+;+;+;+;+;+;+;+;+;+;+;+;+;+;+;+;+;+;+;+;+;+;+;+;+;+;+	8168	17.6155	20.5621	21.7583	21.7693	22.5515	21.1765
CLIC4	1;1;1;1;1;1;1;1;1;1;1;1;1;1;1;1;1;1;1;1;1	24745357;24745382;24745382;24745409;24793177;24797742;24797742;24797742;24797742;24814094;24814094;24814094;24827010;24827010;24827010;24839860;24839860;24839860;24840773;24840773;24844129	24745625;24745625;24745625;24745625;24793213;24797963;24797851;24797851;24797851;24814219;24814219;24814219;24827116;24827116;24827116;24840041;24839907;24840041;24842587;24844324;24844267	+;+;+;+;+;+;+;+;+;+;+;+;+;+;+;+;+;+;+;+;+	4495	19.7739	19.3063	19.4706	21.1627	21.1539	23.0455
RUNX3	1;1;1;1;1;1;1;1;1;1;1;1;1;1;1;1;1;1;1;1;1;1;1;1;1;1	24899511;24899518;24901029;24902572;24907259;24907259;24907259;24907259;24919240;24919240;24919240;24919240;24927574;24927574;24927574;24927574;24928743;24929587;24929587;24929587;24929737;24964514;24964514;24964514;24964836;24965020	24902666;24902666;24902666;24902666;24907417;24907417;24907417;24907417;24919344;24919344;24919344;24919344;24927730;24927730;24927730;24927730;24928798;24929877;24929852;24929852;24929852;24964579;24964668;24965010;24964984;24965121	-;-;-;-;-;-;-;-;-;-;-;-;-;-;-;-;-;-;-;-;-;-;-;-;-;-	4523	1.55613	1.87468	1.49889	1.7604	1.57409	1.37825
MIR6731	1	24919345	24919416	-	72	0	0.552893	0.531974	0	0	0
SYF2	1;1;1;1;1;1;1;1;1;1;1;1;1;1;1;1;1	25222679;25222965;25225002;25225002;25227442;25227442;25228118;25228118;25228998;25229015;25230309;25232104;25232104;25232104;25232444;25232444;25232444	25223431;25223431;25225100;25225100;25227532;25227532;25228235;25228235;25229123;25229123;25232211;25232211;25232432;25232211;25232502;25232486;25232493	-;-;-;-;-;-;-;-;-;-;-;-;-;-;-;-;-	3370	219.422	214.87	214.992	184.847	189.587	212.625
RSRP1	1;1;1;1;1;1;1;1;1;1;1;1;1;1;1;1;1;1;1;1;1;1;1;1;1;1;1;1;1;1;1;1;1;1;1;1;1;1;1;1;1;1;1;1;1;1;1;1;1;1;1;1;1;1;1;1;1;1;1;1;1;1;1;1;1;1;1;1;1;1;1;1;1;1	25242237;25242249;25242249;25242255;25242255;25242255;25242256;25242278;25242291;25242363;25242539;25242539;25242539;25242539;25243550;25243550;25243550;25243550;25243550;25243550;25243550;25243550;25243550;25243550;25244071;25244072;25244177;25244454;25244454;25244454;25244999;25245150;25245150;25245150;25245150;25245150;25245150;25245150;25245991;25246444;25246444;25246444;25246444;25246444;252…	25242705;25242705;25242426;25242705;25242426;25242705;25242705;25242705;25242413;25242413;25242705;25242705;25242705;25242705;25243654;25243633;25243633;25244224;25244224;25243633;25243633;25245301;25244105;25243633;25244498;25245301;25245301;25244498;25244498;25244498;25245301;25245208;25245301;25245301;25245301;25245301;25245301;25245301;25246016;25246592;25247029;25246627;25247029;25246640;252…	-;-;-;-;-;-;-;-;-;-;-;-;-;-;-;-;-;-;-;-;-;-;-;-;-;-;-;-;-;-;-;-;-;-;-;-;-;-;-;-;-;-;-;-;-;-;-;-;-;-;-;-;-;-;-;-;-;-;-;-;-;-;-;-;-;-;-;-;-;-;-;-;-;-	6804	1.80887	1.97754	2.24611	1.92414	1.99395	2.0756
RP3-465N24.6	1	25247837	25248321	+	485	0	0	0	0.157856	0	0
RP3-465N24.5	1;1	25266102;25266711	25266134;25267136	-;-	459	0.50276	0.433641	0.751022	0.500395	0.517039	0.419178
RHD	1;1;1;1;1;1;1;1;1;1;1;1;1;1;1;1;1;1;1;1;1;1;1;1;1;1;1;1;1;1;1;1;1;1;1;1;1;1;1;1;1;1;1;1;1;1;1;1;1;1;1;1;1;1;1;1;1;1;1;1;1;1;1;1;1;1;1;1;1;1;1;1;1;1;1;1;1;1;1;1;1;1;1;1;1;1	25272393;25272393;25272486;25272498;25272548;25272548;25272548;25272548;25272548;25272548;25284573;25284573;25284573;25284573;25284573;25284573;25284573;25284573;25284573;25284573;25290641;25290641;25290641;25290641;25290641;25290641;25290641;25290641;25290641;25290641;25300946;25300946;25300946;25300946;25300946;25300946;25300946;25300946;25300946;25300946;25301520;25301520;25301520;25301520;253…	25272695;25272695;25272695;25272695;25272695;25272695;25272695;25272695;25272695;25272695;25284759;25284759;25284759;25284759;25284759;25284759;25284759;25284759;25284759;25284759;25290791;25290791;25290791;25290791;25290791;25290791;25290791;25290791;25290791;25290791;25301093;25301093;25301093;25301093;25301093;25301093;25301093;25301093;25301093;25301093;25301686;25301686;25301686;25301686;253…	+;+;+;+;+;+;+;+;+;+;+;+;+;+;+;+;+;+;+;+;+;+;+;+;+;+;+;+;+;+;+;+;+;+;+;+;+;+;+;+;+;+;+;+;+;+;+;+;+;+;+;+;+;+;+;+;+;+;+;+;+;+;+;+;+;+;+;+;+;+;+;+;+;+;+;+;+;+;+;+;+;+;+;+;+;+	3313	0.0812641	0.204268	0.0693669	0.0577727	0.0238778	0.02323
SDHDP6	1	25294164	25294643	-	480	0.0801274	0.580537	0.319184	0.159501	0.494419	0.240503
RP11-335G20.7	1;1	25336429;25337040	25336461;25337465	-;-	459	1.08931	2.51512	1.75238	1.75138	1.12025	1.4252
TMEM50A	1;1;1;1;1;1;1;1;1;1;1;1;1;1;1;1;1;1;1;1;1;1;1;1;1;1;1;1;1;1;1;1	25337917;25338317;25338320;25338323;25338460;25340474;25340474;25340474;25340474;25342592;25342961;25342961;25342961;25351626;25351626;25351626;25351626;25351626;25351626;25352882;25352882;25352882;25352882;25356793;25356793;25356793;25356793;25356793;25360660;25360660;25360660;25360660	25338456;25338456;25338456;25338456;25338817;25340579;25340579;25340579;25340579;25343073;25343073;25343073;25343073;25351693;25351654;25351693;25351693;25351693;25351693;25352974;25352974;25352974;25352974;25356853;25356853;25356853;25356853;25356853;25361279;25361265;25362361;25360967	+;+;+;+;+;+;+;+;+;+;+;+;+;+;+;+;+;+;+;+;+;+;+;+;+;+;+;+;+;+;+;+	3410	16.2078	15.9934	15.4219	15.8846	15.1718	18.0102
RHCE	1;1;1;1;1;1;1;1;1;1;1;1;1;1;1;1;1;1;1;1;1;1;1;1;1;1;1;1;1;1;1;1;1;1;1;1;1;1;1;1;1;1;1;1;1;1;1;1;1;1;1;1;1;1;1;1;1;1;1;1;1;1;1;1;1;1;1;1;1;1;1;1;1	25362249;25362308;25362312;25362359;25362363;25362431;25362523;25370467;25370467;25370467;25370467;25370467;25370467;25370467;25375349;25375349;25375349;25375349;25375349;25385498;25385711;25385711;25385711;25385711;25385711;25385711;25388976;25388976;25388976;25388976;25388976;25388976;25388976;25390749;25390749;25390749;25390749;25390749;25391994;25391994;25391994;25391994;25391994;25402596;254…	25362553;25362553;25362553;25362553;25362553;25362553;25362553;25370540;25370540;25370540;25370540;25370540;25370540;25370540;25375428;25375428;25375428;25375428;25375428;25385844;25385844;25385844;25385844;25385844;25385844;25385844;25389113;25389113;25389113;25389113;25389113;25389113;25389113;25390915;25390915;25390915;25390915;25390915;25392141;25392141;25392141;25392141;25392141;25402746;254…	-;-;-;-;-;-;-;-;-;-;-;-;-;-;-;-;-;-;-;-;-;-;-;-;-;-;-;-;-;-;-;-;-;-;-;-;-;-;-;-;-;-;-;-;-;-;-;-;-;-;-;-;-;-;-;-;-;-;-;-;-;-;-;-;-;-;-;-;-;-;-;-;-	2433	0.33197	0.245427	0.314855	0.298941	0.341399	0.395402
RP3-469D22.1	1	25398721	25399198	+	478	0.0804626	0	0	0.0800841	0	0.322013
TMEM57	1;1;1;1;1;1;1;1;1;1;1;1;1;1;1;1;1;1;1;1;1;1;1	25430858;25430920;25446762;25446762;25448808;25448808;25448893;25454259;25454259;25454259;25456653;25458391;25458391;25484116;25484116;25485613;25485613;25489173;25489173;25491410;25491410;25498264;25498264	25431178;25431178;25446903;25446903;25448934;25448934;25448934;25454382;25454382;25454382;25456831;25458783;25458892;25484274;25484274;25485795;25485795;25489293;25489293;25491584;25491584;25500209;25500205	+;+;+;+;+;+;+;+;+;+;+;+;+;+;+;+;+;+;+;+;+;+;+	3979	14.4121	13.8764	13.361	12.4105	11.6006	13.2878
LDLRAP1	1;1;1;1;1;1;1;1;1;1;1;1;1;1;1;1;1;1;1;1;1;1;1;1;1;1;1;1;1;1;1	25543580;25549961;25553364;25553922;25553922;25554860;25554860;25554860;25554881;25557153;25557153;25557153;25562644;25562644;25562816;25563070;25563070;25563634;25563661;25563661;25563661;25564591;25565173;25565173;25565173;25565176;25566848;25566848;25566848;25566848;25566848	25543786;25550035;25554064;25554064;25554064;25554879;25554972;25554972;25554972;25557429;25557267;25557267;25562716;25562716;25563153;25563153;25563153;25563791;25563791;25565207;25563791;25564761;25565207;25565207;25565207;25565207;25567636;25567570;25567000;25568884;25568886	+;+;+;+;+;+;+;+;+;+;+;+;+;+;+;+;+;+;+;+;+;+;+;+;+;+;+;+;+;+;+	5397	6.65605	6.44662	5.52851	6.1637	5.97297	5.71825
RP11-70P17.1	1;1	25581478;25590169	25581772;25590356	+;+	483	1.91111	1.3187	0.872305	0.871806	0.655131	0.717029
MAN1C1	1;1;1;1;1;1;1;1;1;1;1;1;1;1;1;1;1;1;1;1;1;1;1;1;1;1;1;1;1;1;1;1;1;1;1;1;1;1;1;1;1;1;1;1;1;1;1;1;1;1;1;1;1;1;1;1;1;1;1;1;1;1;1;1;1;1;1	25617468;25617468;25617850;25654242;25686440;25686440;25686440;25686502;25709602;25746668;25746668;25746668;25746668;25746668;25749255;25749255;25749255;25749255;25749255;25753484;25753484;25753484;25753484;25753484;25758592;25758592;25758592;25758592;25758592;25763638;25763874;25763874;25763874;25763874;25771657;25771657;25771657;25771657;25772069;25775932;25777589;25778105;25778105;25778105;257…	25618337;25618337;25618337;25654366;25686536;25686536;25686536;25686536;25710145;25746783;25746783;25746783;25746783;25746783;25749335;25749335;25749335;25749335;25749335;25753578;25753578;25753578;25753578;25753578;25758709;25761684;25758709;25758709;25758713;25763639;25763967;25763967;25763967;25763967;25771772;25771772;25771772;25771772;25772403;25776029;25777658;25778324;25778324;25778324;257…	+;+;+;+;+;+;+;+;+;+;+;+;+;+;+;+;+;+;+;+;+;+;+;+;+;+;+;+;+;+;+;+;+;+;+;+;+;+;+;+;+;+;+;+;+;+;+;+;+;+;+;+;+;+;+;+;+;+;+;+;+;+;+;+;+;+;+	9026	0.0213057	0.0132312	0.0169741	0.0254466	0.026293	0.0042633
SEPN1	1;1;1;1;1;1;1;1;1;1;1;1;1;1;1;1;1;1;1;1;1;1;1;1;1;1;1;1;1;1;1;1;1;1;1;1;1;1;1;1;1;1;1;1;1;1;1	25800176;25800176;25800193;25801043;25801043;25801043;25802016;25805142;25805142;25805142;25808580;25808580;25808580;25809026;25809026;25809026;25809683;25809683;25809683;25811454;25811454;25811454;25811691;25811691;25811691;25812686;25812687;25812687;25812687;25812728;25813575;25813631;25813881;25813881;25813881;25813881;25813881;25814077;25814077;25814077;25814077;25814077;25815548;25815548;258…	25800413;25800413;25800413;25801160;25801160;25801160;25802117;25805275;25805275;25805275;25808789;25808789;25808789;25809150;25809150;25809150;25809820;25809820;25809820;25811535;25811535;25811535;25811879;25811879;25811879;25812792;25812792;25812792;25812781;25812792;25813663;25813641;25813993;25813993;25813993;25813993;25813993;25814178;25814178;25814178;25814178;25814178;25815990;25818219;258…	+;+;+;+;+;+;+;+;+;+;+;+;+;+;+;+;+;+;+;+;+;+;+;+;+;+;+;+;+;+;+;+;+;+;+;+;+;+;+;+;+;+;+;+;+;+;+	4424	10.5542	10.6629	9.38506	11.2227	9.87944	8.59375
RP1-317E23.6	1;1;1;1;1;1;1	25811470;25811691;25813973;25814077;25822996;25823019;25823644	25811535;25811879;25813993;25814178;25823308;25823128;25823744	+;+;+;+;+;+;+	792	14.6657	14.8276	13.6862	15.4184	14.2832	10.4947
RP1-317E23.3	1;1;1;1;1;1;1;1;1	25816749;25816750;25817562;25817562;25818223;25818403;25818491;25819644;25819712	25816880;25816880;25817713;25817713;25818424;25818424;25820797;25819772;25819743	-;-;-;-;-;-;-;-;-	2793	1.92788	1.55356	1.57707	1.38428	1.45865	1.6533
MTFR1L	1;1;1;1;1;1;1;1;1;1;1;1;1;1;1;1;1;1;1;1;1;1;1;1;1;1;1;1;1;1;1;1;1;1;1;1;1;1;1;1;1;1;1;1;1;1;1;1;1;1;1;1;1;1;1;1;1;1;1;1;1;1;1;1;1;1;1;1;1;1;1;1;1;1;1;1;1;1;1;1;1;1;1;1;1;1;1;1;1;1;1;1;1;1;1;1;1;1;1;1;1;1;1;1;1;1;1;1;1;1;1;1;1;1;1;1;1;1;1;1;1;1;1;1;1;1;1;1;1	25818640;25819906;25819926;25819929;25819929;25819939;25819940;25819955;25819978;25819979;25819981;25819986;25820003;25820188;25820193;25820193;25820232;25820443;25820762;25820828;25821523;25822996;25822996;25823019;25823019;25823019;25823019;25823019;25823019;25823019;25823019;25823019;25823019;25823019;25823019;25823019;25823019;25823019;25823019;25823238;25823238;25823238;25823240;25823346;258…	25818852;25820029;25820029;25820029;25820029;25820029;25820029;25820029;25820029;25820029;25820029;25820029;25820029;25820349;25820414;25820349;25820659;25820659;25820921;25821003;25823128;25823128;25823128;25823128;25823128;25823128;25823128;25823128;25823128;25823128;25823128;25823128;25823128;25823128;25823747;25823128;25823128;25823128;25823128;25823323;25823323;25823323;25823439;25823439;258…	+;+;+;+;+;+;+;+;+;+;+;+;+;+;+;+;+;+;+;+;+;+;+;+;+;+;+;+;+;+;+;+;+;+;+;+;+;+;+;+;+;+;+;+;+;+;+;+;+;+;+;+;+;+;+;+;+;+;+;+;+;+;+;+;+;+;+;+;+;+;+;+;+;+;+;+;+;+;+;+;+;+;+;+;+;+;+;+;+;+;+;+;+;+;+;+;+;+;+;+;+;+;+;+;+;+;+;+;+;+;+;+;+;+;+;+;+;+;+;+;+;+;+;+;+;+;+;+;+	5817	1.63313	1.55346	1.4881	1.42144	1.68631	1.44211
RP1-317E23.7	1	25831913	25832134	-	222	10.3949	8.78651	8.28154	6.2076	6.41408	9.18679
AUNIP	1;1;1;1;1;1;1;1;1	25831913;25834006;25834006;25835022;25837413;25837413;25837413;25859280;25859280	25832158;25835846;25834331;25835846;25837547;25837554;25837554;25859412;25859458	-;-;-;-;-;-;-;-;-	2408	2.44375	2.49628	2.46546	1.84406	2.61171	2.89243
RP1-125I3.2	1;1	25859613;25862835	25859875;25863420	+;+	849	2.26508	2.25064	1.62412	1.53301	1.63059	2.08493
PAQR7	1;1	25861210;25870609	25863861;25871253	-;-	3297	7.09262	7.99305	7.07491	6.87348	7.64197	7.21291
STMN1	1;1;1;1;1;1;1;1;1;1;1;1;1;1;1;1;1;1;1;1;1;1;1;1;1;1;1;1;1;1;1;1;1;1;1;1;1;1	25884181;25885440;25892514;25900102;25900118;25900568;25900595;25900741;25901407;25901491;25901491;25901491;25901491;25901491;25901491;25901612;25903641;25903641;25903641;25903641;25903641;25903641;25903641;25904664;25904664;25904664;25904664;25904664;25904664;25904664;25905049;25905144;25905852;25906362;25906389;25906389;25906389;25906788	25885869;25885869;25892607;25901087;25901087;25901087;25901087;25901087;25901682;25901682;25903813;25901682;25901682;25901682;25901682;25901682;25903813;25903813;25903813;25903813;25903813;25903813;25903813;25904738;25904738;25904738;25904738;25904738;25904738;25904738;25905128;25905489;25906153;25906454;25906417;25906466;25906466;25906991	-;-;-;-;-;-;-;-;-;-;-;-;-;-;-;-;-;-;-;-;-;-;-;-;-;-;-;-;-;-;-;-;-;-;-;-;-;-	6288	71.4051	79.1038	96.2913	96.2362	105.816	105.32
RP1-125I3.4	1	25888970	25889109	+	140	0.824167	0	0	0.27343	0	0
PAFAH2	1;1;1;1;1;1;1;1;1;1;1;1;1;1;1;1;1;1;1;1;1;1;1;1;1;1;1;1;1;1;1;1;1;1;1;1;1;1;1;1;1;1;1;1;1;1	25959767;25960770;25972558;25972558;25974480;25974480;25976682;25976682;25982364;25982364;25982364;25982365;25982404;25983946;25983946;25983946;25983946;25983946;25983956;25984002;25984460;25984460;25984460;25984460;25984460;25984460;25988231;25988231;25988231;25988231;25989448;25989448;25989448;25989448;25990727;25990727;25990727;25990727;25990727;25997448;25997448;25998025;25998025;25998025;259…	25962083;25962083;25972712;25972712;25974650;25974650;25976773;25976773;25982477;25982477;25982477;25982477;25982477;25984109;25984087;25984087;25984087;25984087;25984102;25984087;25984528;25984528;25984528;25984528;25984528;25984528;25988327;25988327;25988327;25988327;25989601;25989601;25989601;25989601;25990863;25990863;25990863;25990921;25990863;25997621;25997621;25998055;25998117;25998056;259…	-;-;-;-;-;-;-;-;-;-;-;-;-;-;-;-;-;-;-;-;-;-;-;-;-;-;-;-;-;-;-;-;-;-;-;-;-;-;-;-;-;-;-;-;-;-	3835	2.16626	1.90997	1.78777	1.83665	1.88743	2.06701
SCARNA17	1;18;22;22;22	26006006;49814133;18605355;21544897;21389796	26006130;49814276;18605497;21545039;21389938	+;+;+;+;-	698	0.0551019	0.0570319	0	0	0.0566669	0
EXTL1	1;1;1;1;1;1;1;1;1;1;1;1;1;1;1;1;1;1;1;1;1;1;1;1	26019884;26021780;26023189;26029193;26029193;26029193;26029600;26029600;26030476;26030476;26030476;26031132;26031132;26031132;26031460;26031460;26032130;26032396;26033229;26033696;26033696;26034836;26034836;26035165	26019944;26023425;26023425;26029286;26029286;26029286;26029707;26029707;26030595;26030595;26030595;26031555;26031264;26031264;26031566;26031547;26032485;26032485;26033315;26033856;26033856;26035004;26035004;26036464	+;+;+;+;+;+;+;+;+;+;+;+;+;+;+;+;+;+;+;+;+;+;+;+	4537	0.169544	0.114064	0.11819	0.118123	0.0784619	0.135704
SLC30A2	1;1;1;1;1;1;1;1;1;1;1;1;1;1;1;1;1;1	26037252;26038022;26039777;26039777;26041700;26041700;26042549;26042549;26043398;26043398;26043439;26044298;26044298;26044997;26044997;26044997;26045847;26045847	26039305;26039305;26039911;26039911;26041805;26041805;26042708;26042708;26043551;26043551;26043551;26044444;26044444;26045451;26045217;26045217;26046133;26046113	-;-;-;-;-;-;-;-;-;-;-;-;-;-;-;-;-;-	3498	0.0549759	0	0	0	0.0113075	0
TRIM63	1;1;1;1;1;1;1;1;1;1;1;1	26051304;26053893;26057203;26057628;26058390;26060266;26061166;26061244;26066268;26066268;26067336;26067336	26051883;26053964;26057327;26057650;26058623;26060361;26061334;26061334;26066440;26066440;26067633;26068436	-;-;-;-;-;-;-;-;-;-;-;-	2573	0.164428	0.108301	0.0744309	0.133899	0.153725	0.179466
PDIK1L	1;1;1;1;1;1;1;1;1;1;1;1;1	26111165;26111173;26111837;26111849;26112460;26114292;26114292;26114292;26114292;26121837;26121837;26121837;26121837	26111420;26111420;26111915;26111915;26112650;26114593;26114593;26114593;26114593;26125543;26124033;26122124;26125530	+;+;+;+;+;+;+;+;+;+;+;+;+	4535	0.500376	0.772465	0.734793	0.785018	0.819852	0.72973
FAM110D	1;1	26159020;26161212	26159126;26163962	+;+	2858	0.0269147	0	0.0134017	0	0	0.0403924
RP11-96L14.7	1;1;1;1;1;1;1;1;1;1;1;1;1;1;1	26169516;26169947;26170180;26170194;26170325;26170538;26170538;26171156;26171156;26171156;26171156;26171617;26171617;26171617;26171770	26170598;26170350;26170350;26170598;26170598;26170813;26170598;26171335;26171335;26171373;26171335;26171689;26171665;26171821;26171821	-;-;-;-;-;-;-;-;-;-;-;-;-;-;-	1721	4.1791	4.09417	5.38589	4.73776	4.20586	5.25446
ZNF593	1;1;1;1;1	26169871;26169942;26170418;26170418;26170575	26170183;26170183;26170873;26170480;26170873	+;+;+;+;+	769	9.35271	9.0591	12.0535	10.5034	9.4126	11.7593
CNKSR1	1;1;1;1;1;1;1;1;1;1;1;1;1;1;1;1;1;1;1;1;1;1;1;1;1;1;1;1;1;1;1;1;1;1;1;1;1;1;1;1;1;1;1;1;1;1;1;1;1;1;1;1;1;1;1;1;1;1;1;1;1;1;1;1;1;1;1;1;1;1;1;1;1;1;1;1;1;1;1;1;1;1;1;1;1;1;1;1;1;1;1;1;1;1;1;1;1;1;1;1;1;1;1;1;1;1;1;1;1;1;1;1;1;1;1;1;1;1;1;1;1;1;1;1;1;1;1;1;1;1;1;1;1;1;1;1;1;1;1;1;1;1;1;1;1;1;1;1;1;1;1;1;1	26177403;26177484;26177490;26177503;26177509;26177512;26177512;26180168;26180453;26180453;26180453;26180453;26180453;26180453;26180453;26180715;26180715;26180715;26180715;26180715;26180715;26180715;26180715;26181587;26181857;26181857;26181857;26181857;26181857;26181857;26181857;26182005;26182055;26182361;26182361;26182361;26182361;26182361;26182361;26182361;26182361;26182361;26182399;26182480;261…	26177599;26177580;26177599;26177599;26177599;26177599;26177599;26180610;26180610;26180610;26180610;26180610;26180610;26180610;26180610;26180896;26180896;26180896;26181083;26180896;26180896;26180896;26180896;26181941;26181941;26181941;26181941;26181941;26181941;26181941;26181941;26182082;26182082;26182402;26182402;26182402;26182402;26182402;26182402;26182402;26182402;26182402;26182402;26182584;261…	+;+;+;+;+;+;+;+;+;+;+;+;+;+;+;+;+;+;+;+;+;+;+;+;+;+;+;+;+;+;+;+;+;+;+;+;+;+;+;+;+;+;+;+;+;+;+;+;+;+;+;+;+;+;+;+;+;+;+;+;+;+;+;+;+;+;+;+;+;+;+;+;+;+;+;+;+;+;+;+;+;+;+;+;+;+;+;+;+;+;+;+;+;+;+;+;+;+;+;+;+;+;+;+;+;+;+;+;+;+;+;+;+;+;+;+;+;+;+;+;+;+;+;+;+;+;+;+;+;+;+;+;+;+;+;+;+;+;+;+;+;+;+;+;+;+;+;+;+;+;+;+;+	4043	2.31166	1.93971	2.21684	2.18717	2.27949	2.10344
RP11-231P20.2	1;1;1;1;1;1;1;1;1;1;1;1;1;1;1;1;1;1;1	26209741;26216034;26216112;26216114;26222613;26222613;26222613;26223377;26223377;26225101;26225101;26225101;26225320;26225604;26226586;26227404;26227794;26227794;26229502	26210910;26216239;26216239;26216239;26222756;26222756;26222770;26223753;26223601;26225162;26225123;26225271;26225703;26225703;26226616;26227555;26227996;26227840;26229840	+;+;+;+;+;+;+;+;+;+;+;+;+;+;+;+;+;+;+	3191	0	0	0	0.0239926	0	0
RP11-231P20.6	1;1;1	26218581;26219406;26220368	26219251;26219524;26220476	-;-;-	899	0	0	0	0	0.131992	0
CEP85	1;1;1;1;1;1;1;1;1;1;1;1;1;1;1;1;1;1;1;1;1;1;1;1;1;1;1;1;1;1;1;1;1;1;1;1;1;1;1;1;1;1;1;1;1;1;1;1;1;1;1;1;1;1;1;1;1;1;1;1;1;1;1;1;1;1	26234153;26234200;26234202;26239762;26239762;26239762;26244166;26244166;26254578;26255171;26255171;26255171;26255171;26257597;26257597;26257597;26257673;26258143;26258143;26258143;26258143;26259617;26259617;26259617;26259617;26268483;26268483;26268483;26268483;26269290;26269460;26269460;26269460;26269460;26269460;26271014;26271014;26271014;26271014;26271014;26271028;26271465;26272021;26272021;262…	26234310;26234310;26234310;26239838;26239838;26239838;26244318;26244318;26254832;26255350;26255865;26255865;26255865;26257730;26257730;26257730;26257730;26258260;26258260;26258260;26258260;26259802;26259802;26259802;26259802;26268635;26268635;26268635;26268635;26269364;26269614;26269614;26269614;26269614;26269614;26271107;26271107;26271107;26271107;26271107;26271107;26272071;26272393;26272071;262…	+;+;+;+;+;+;+;+;+;+;+;+;+;+;+;+;+;+;+;+;+;+;+;+;+;+;+;+;+;+;+;+;+;+;+;+;+;+;+;+;+;+;+;+;+;+;+;+;+;+;+;+;+;+;+;+;+;+;+;+;+;+;+;+;+;+	5422	5.157	5.52852	7.34677	6.54477	7.49197	7.06163
RP11-231P20.5	1	26263041	26263398	-	358	0	0	0	0	0	0.107488
SH3BGRL3	1;1;1;1;1	26279176;26280122;26280765;26280765;26281058	26280203;26280203;26280932;26281450;26281522	+;+;+;+;+	1786	16.8187	15.2011	14.3687	16.6324	13.5093	16.1592
UBXN11	1;1;1;1;1;1;1;1;1;1;1;1;1;1;1;1;1;1;1;1;1;1;1;1;1;1;1;1;1;1;1;1;1;1;1;1;1;1;1;1;1;1;1;1;1;1;1;1;1;1;1;1;1;1;1;1;1;1;1;1;1;1;1;1;1;1;1;1;1;1;1;1;1;1;1;1;1;1;1;1;1;1;1;1;1;1;1;1;1;1;1;1;1;1;1;1;1;1;1;1;1;1;1;1;1;1;1;1;1;1;1;1;1;1;1;1;1;1;1;1;1;1;1;1;1;1;1;1;1;1;1;1;1;1;1;1;1;1;1;1;1;1;1;1;1;1;1;1;1;1;1;1;1;1;1;1;1;1;1;1;1;1;1;1;1;1;1;1;1;1;1;1;1;1;1;1;1;1;1	26281328;26282281;26282282;26282282;26282284;26282284;26282284;26282284;26282284;26282305;26282649;26282649;26282649;26282649;26282649;26282649;26282649;26282649;26282649;26282649;26282864;26282864;26282864;26282864;26282864;26282864;26282864;26282864;26282864;26282864;26284142;26284142;26284142;26284142;26284142;26284142;26284142;26284142;26284142;26284142;26284362;26284362;26284362;26284362;262…	26282569;26282569;26282569;26282569;26282569;26282569;26282569;26282569;26282569;26282569;26282789;26282789;26282789;26282789;26282789;26282789;26282789;26282789;26282789;26282789;26282937;26282937;26282937;26282937;26282937;26282937;26282937;26282937;26282937;26282937;26284281;26284245;26284245;26284245;26284245;26284245;26284245;26284245;26284245;26284245;26285541;26284482;26284482;26284482;262…	-;-;-;-;-;-;-;-;-;-;-;-;-;-;-;-;-;-;-;-;-;-;-;-;-;-;-;-;-;-;-;-;-;-;-;-;-;-;-;-;-;-;-;-;-;-;-;-;-;-;-;-;-;-;-;-;-;-;-;-;-;-;-;-;-;-;-;-;-;-;-;-;-;-;-;-;-;-;-;-;-;-;-;-;-;-;-;-;-;-;-;-;-;-;-;-;-;-;-;-;-;-;-;-;-;-;-;-;-;-;-;-;-;-;-;-;-;-;-;-;-;-;-;-;-;-;-;-;-;-;-;-;-;-;-;-;-;-;-;-;-;-;-;-;-;-;-;-;-;-;-;-;-;-;-;-;-;-;-;-;-;-;-;-;-;-;-;-;-;-;-;-;-;-;-;-;-;-;-	4704	1.97866	2.41185	2.55673	2.14838	2.46369	2.36413
AIM1L	1;1;1;1;1;1;1;1;1;1;1;1;1;1;1;1;1;1;1;1;1;1;1;1;1;1;1;1;1;1;1;1;1;1;1;1;1;1;1;1;1;1;1;1;1;1;1;1;1;1;1;1;1;1;1;1;1;1;1;1;1;1;1;1;1;1;1;1;1;1;1;1;1;1;1;1;1;1;1;1;1	26321859;26321859;26321877;26321963;26322164;26322164;26322164;26322164;26324152;26324152;26324152;26324152;26324790;26325065;26328209;26328209;26328609;26328734;26328734;26331489;26331489;26331489;26331585;26331594;26336095;26336095;26336095;26336095;26336095;26336338;26336338;26336338;26336338;26336338;26336466;26336606;26336606;26336606;26336606;26336841;26336841;26336841;26336841;26336841;263…	26322056;26322056;26322056;26322056;26322323;26322323;26322323;26322323;26324310;26324310;26324310;26324310;26324981;26325120;26328332;26328332;26328873;26328873;26328873;26331618;26331618;26331618;26331618;26331618;26336207;26336207;26336207;26336207;26336207;26336370;26336370;26336383;26336370;26336370;26336732;26336732;26336732;26336732;26336732;26336980;26336980;26336980;26336980;26336980;263…	-;-;-;-;-;-;-;-;-;-;-;-;-;-;-;-;-;-;-;-;-;-;-;-;-;-;-;-;-;-;-;-;-;-;-;-;-;-;-;-;-;-;-;-;-;-;-;-;-;-;-;-;-;-;-;-;-;-;-;-;-;-;-;-;-;-;-;-;-;-;-;-;-;-;-;-;-;-;-;-;-	5871	0.242388	0.257659	0.332722	0.247768	0.249273	0.262174
DHDDS	1;1;1;1;1;1;1;1;1;1;1;1;1;1;1;1;1;1;1;1;1;1;1;1;1;1;1;1;1;1;1;1;1;1;1;1;1;1;1;1;1;1;1;1;1;1;1;1;1;1;1;1;1;1;1;1;1;1;1;1;1;1;1;1;1;1;1;1;1;1;1;1;1;1;1;1;1;1;1;1;1;1;1;1;1;1;1;1;1;1;1;1;1;1;1;1;1;1;1;1;1;1;1;1;1;1;1;1;1;1;1;1;1;1;1;1;1;1;1;1;1;1;1;1;1;1;1;1;1;1;1;1;1;1	26432282;26432316;26432323;26432329;26432339;26432339;26432340;26432342;26432345;26432355;26432366;26432367;26432368;26432371;26432371;26432371;26432386;26432390;26432398;26432403;26432726;26432778;26432891;26432891;26432891;26432891;26432891;26432891;26432891;26432891;26432891;26432891;26432891;26432891;26432891;26432891;26432891;26432891;26432891;26432891;26432891;26432891;26432891;26438168;264…	26432376;26432376;26432376;26432376;26432376;26432376;26432376;26432376;26432376;26432376;26432395;26432415;26432518;26432492;26432641;26432594;26432415;26432518;26432518;26432723;26433008;26433008;26433008;26433008;26433008;26433008;26433008;26433008;26433008;26433008;26433008;26433008;26433008;26433008;26433008;26433008;26433008;26433008;26433008;26433008;26433133;26433008;26433008;26438284;264…	+;+;+;+;+;+;+;+;+;+;+;+;+;+;+;+;+;+;+;+;+;+;+;+;+;+;+;+;+;+;+;+;+;+;+;+;+;+;+;+;+;+;+;+;+;+;+;+;+;+;+;+;+;+;+;+;+;+;+;+;+;+;+;+;+;+;+;+;+;+;+;+;+;+;+;+;+;+;+;+;+;+;+;+;+;+;+;+;+;+;+;+;+;+;+;+;+;+;+;+;+;+;+;+;+;+;+;+;+;+;+;+;+;+;+;+;+;+;+;+;+;+;+;+;+;+;+;+;+;+;+;+;+;+	5596	5.98636	6.18892	6.41335	6.56017	6.12104	6.12003
RP3-476K8.4	1	26454653	26455187	-	535	0	0	0	0.0715518	0	0
RP3-476K8.3	1;1;1;1	26462756;26463376;26466204;26467048	26462870;26463433;26466324;26467282	-;-;-;-	529	0.0727054	0.0752519	0.217214	0	0.224311	0.072742
HMGN2	1;1;1;1;1;1;1;1;1;1;1;1;1;1;1;1;1;1;1;1;1;1;1;1;1;1;1;1;1;1;1;1;1;1;1;1;1;1;1;1;1;1;1;1;1;1;1;1;1;1	26472450;26472463;26472477;26472506;26472511;26472515;26472517;26472519;26472608;26473206;26473429;26473460;26473483;26473483;26473483;26473483;26473483;26473483;26473483;26473703;26473703;26473703;26473703;26473703;26473703;26473703;26474085;26474085;26474085;26474085;26474085;26474085;26474085;26474572;26474572;26474572;26474572;26474572;26474572;26474572;26474572;26474572;26475113;26475113;264…	26472627;26472627;26472627;26472627;26472627;26472562;26472627;26472627;26472627;26473527;26474135;26473527;26473527;26473527;26473527;26473585;26473527;26473732;26474135;26473732;26473732;26473817;26473732;26473732;26474135;26473732;26474135;26474135;26474135;26474135;26474135;26474135;26474128;26475360;26474667;26474667;26474667;26474667;26474667;26474667;26474667;26474667;26475565;26475626;264…	+;+;+;+;+;+;+;+;+;+;+;+;+;+;+;+;+;+;+;+;+;+;+;+;+;+;+;+;+;+;+;+;+;+;+;+;+;+;+;+;+;+;+;+;+;+;+;+;+;+	2509	308.425	315.325	377.663	409.41	432.976	436.982
RPS6KA1	1;1;1;1;1;1;1;1;1;1;1;1;1;1;1;1;1;1;1;1;1;1;1;1;1;1;1;1;1;1;1;1;1;1;1;1;1;1;1;1;1;1;1;1;1;1;1;1;1;1;1;1;1;1;1;1;1;1;1;1;1;1;1;1;1;1;1;1;1;1;1;1;1;1;1;1;1;1;1;1;1;1;1;1;1;1;1;1;1;1;1;1;1;1;1;1;1;1;1;1;1;1;1;1;1;1;1;1;1;1;1;1;1;1;1;1;1;1;1;1;1;1;1;1;1;1;1;1;1;1;1;1;1;1;1;1;1;1;1;1;1;1;1;1;1;1;1;1;1;1;1;1;1;1;1;1;1;1;1;1;1;1;1;1;1;1;1;1;1;1;1;1;1;1;1;1;1;1;1;1;1;1;1;1;1;1;1;1;1;1;1;1;1;1;1;1;1;1;1;1…	26529761;26529761;26529767;26529775;26529778;26530745;26531218;26531328;26536925;26536925;26536925;26536925;26536925;26536925;26536925;26543112;26543130;26543162;26544075;26545842;26545845;26545852;26546867;26546867;26546867;26546867;26546867;26546867;26546867;26546867;26546867;26546867;26546867;26546900;26547189;26547189;26547189;26547189;26547189;26547189;26547189;26547189;26547189;26547189;265…	26529983;26529983;26529983;26529983;26529983;26530902;26531438;26531438;26536969;26536969;26536969;26536969;26536969;26536969;26536969;26543221;26543221;26543221;26544178;26546035;26546035;26546035;26546983;26546983;26546983;26546983;26546983;26546983;26546983;26546983;26546983;26546983;26546983;26546983;26547590;26547270;26547270;26547270;26547270;26547270;26547270;26547270;26547270;26547270;265…	+;+;+;+;+;+;+;+;+;+;+;+;+;+;+;+;+;+;+;+;+;+;+;+;+;+;+;+;+;+;+;+;+;+;+;+;+;+;+;+;+;+;+;+;+;+;+;+;+;+;+;+;+;+;+;+;+;+;+;+;+;+;+;+;+;+;+;+;+;+;+;+;+;+;+;+;+;+;+;+;+;+;+;+;+;+;+;+;+;+;+;+;+;+;+;+;+;+;+;+;+;+;+;+;+;+;+;+;+;+;+;+;+;+;+;+;+;+;+;+;+;+;+;+;+;+;+;+;+;+;+;+;+;+;+;+;+;+;+;+;+;+;+;+;+;+;+;+;+;+;+;+;+;+;+;+;+;+;+;+;+;+;+;+;+;+;+;+;+;+;+;+;+;+;+;+;+;+;+;+;+;+;+;+;+;+;+;+;+;+;+;+;+;+;+;+;+;+;+;+…	5884	4.27491	4.7088	4.47205	4.54106	4.78622	4.63676
snoU13	1;1;11;11;11;11;12;15;15;16;17;17;19;2;2;2;2;3;3;3;3;4;5;5;6;6;7;8;8;X;X;X	26642286;112371004;9578028;114527129;115627082;122726208;64355762;57278570;65696833;53334562;29883006;48956650;55167171;15903669;161558544;172691299;177345858;154329716;187423315;179614775;192534009;34966241;56000518;138623479;87720915;150164584;29912528;101847256;122671291;17357930;136134317;139702287	26642389;112371107;9578131;114527232;115627185;122726311;64355865;57278673;65696936;53334664;29883109;48956753;55167274;15903772;161558646;172691402;177345961;154329819;187423419;179614878;192534112;34966344;56000621;138623582;87721018;150164686;29912632;101847360;122671394;17358033;136134420;139702390	-;+;+;+;-;-;-;-;-;+;+;-;+;+;+;+;-;+;+;-;-;-;-;+;+;+;+;-;+;+;-;-	3328	0	0	0.0230181	0.0115025	0.0237701	0.0231253
RP5-968P14.2	1	26692132	26694131	-	2000	0.307689	0.258754	0.191511	0.248821	0.514196	0.288604
ARID1A	1;1;1;1;1;1;1;1;1;1;1;1;1;1;1;1;1;1;1;1;1;1;1;1;1;1;1;1;1;1;1;1;1;1;1;1;1;1;1;1;1;1;1;1;1;1;1;1;1;1;1;1;1;1;1;1;1;1;1;1;1;1;1;1;1;1;1;1;1;1;1;1;1;1;1;1;1;1;1;1;1;1;1;1;1;1;1;1;1;1;1;1;1;1;1;1;1;1;1;1;1;1;1;1;1;1;1;1;1;1;1;1;1;1;1;1;1;1;1;1;1;1;1;1;1;1;1;1;1;1;1;1;1;1;1;1;1;1;1;1;1;1;1;1;1;1;1;1;1;1;1;1;1;1;1;1;1	26693236;26696032;26696033;26696404;26727708;26728912;26729380;26729651;26729651;26729651;26729651;26729651;26729657;26731152;26731152;26731152;26731152;26731152;26731152;26731152;26731152;26732676;26732676;26732676;26732676;26732676;26732676;26752952;26760856;26760856;26760856;26760856;26760856;26760856;26760856;26761384;26761384;26761384;26761384;26761384;26761384;26761384;26762152;26762152;267…	26693617;26696100;26697540;26697540;26727873;26729863;26729863;26729863;26729863;26729863;26729863;26729863;26729863;26731604;26731604;26731318;26731604;26731604;26731604;26731568;26731604;26732792;26732792;26732792;26732792;26732792;26732792;26753241;26761096;26761096;26761096;26761096;26761096;26761096;26761096;26761473;26761473;26761473;26761473;26761473;26761473;26761473;26762319;26762319;267…	+;+;+;+;+;+;+;+;+;+;+;+;+;+;+;+;+;+;+;+;+;+;+;+;+;+;+;+;+;+;+;+;+;+;+;+;+;+;+;+;+;+;+;+;+;+;+;+;+;+;+;+;+;+;+;+;+;+;+;+;+;+;+;+;+;+;+;+;+;+;+;+;+;+;+;+;+;+;+;+;+;+;+;+;+;+;+;+;+;+;+;+;+;+;+;+;+;+;+;+;+;+;+;+;+;+;+;+;+;+;+;+;+;+;+;+;+;+;+;+;+;+;+;+;+;+;+;+;+;+;+;+;+;+;+;+;+;+;+;+;+;+;+;+;+;+;+;+;+;+;+;+;+;+;+;+;+	15922	6.71536	7.53562	6.56731	7.58295	7.18432	5.85594
PIGV	1;1;1;1;1;1;1;1;1;1;1;1;1;1;1;1;1;1;1;1;1;1	26787472;26787964;26787995;26788098;26788195;26788928;26790759;26790759;26790759;26790759;26790759;26790759;26794113;26794113;26794113;26794113;26794113;26794113;26794803;26797563;26797563;26797563	26787806;26787989;26788268;26788394;26788819;26789030;26790893;26790893;26790893;26790893;26790893;26790893;26794581;26794396;26795234;26794206;26795234;26794250;26795234;26798393;26798398;26797807	+;+;+;+;+;+;+;+;+;+;+;+;+;+;+;+;+;+;+;+;+;+	3382	2.45642	2.47183	2.35566	1.98079	2.19872	2.3325
ZDHHC18	1;1;1;1;1;1;1;1;1;1;1;1;1;1;1;1;1;1;1;1;1;1;1;1;1;1;1;1;1;1;1	26826710;26832004;26832020;26832447;26832447;26832447;26848608;26848608;26848608;26850301;26850301;26850301;26850362;26850558;26850558;26850558;26850558;26851129;26851129;26851129;26851129;26851129;26852753;26852753;26852753;26852753;26853726;26853726;26853726;26856185;26856848	26827139;26832053;26832072;26832607;26832607;26832607;26848757;26848757;26848757;26850438;26850438;26850438;26850438;26850606;26850606;26850606;26850606;26851231;26851231;26851174;26851231;26851231;26853211;26852865;26852865;26852865;26853825;26853963;26857601;26856262;26857602	+;+;+;+;+;+;+;+;+;+;+;+;+;+;+;+;+;+;+;+;+;+;+;+;+;+;+;+;+;+;+	5436	1.70514	1.51588	1.41625	1.66191	1.43341	1.38745
SFN	1	26863138	26864457	+	1320	266.635	251.637	272.206	280.112	254.041	262.979
RP1-50O24.6	1;1	26876133;26878118	26876310;26878245	+;+	306	3.64501	3.3824	3.62994	3.62786	2.84372	3.26959
GPN2	1;1;1;1;1;1;1;1;1;1;1;1;1;1;1;1;1;1;1	26876133;26879376;26879501;26884160;26884160;26884160;26884233;26885973;26885973;26885973;26885973;26886042;26886477;26888897;26888969;26888969;26889686;26889686;26889945	26879749;26879749;26879749;26884290;26884290;26884290;26884290;26886341;26886133;26886133;26886133;26886133;26886525;26888940;26889125;26889125;26889732;26890297;26890260	-;-;-;-;-;-;-;-;-;-;-;-;-;-;-;-;-;-;-	4979	2.60321	2.82232	2.81554	2.26806	2.46266	2.69727
GPATCH3	1;1;1;1;1;1;1;1;1;1;1;1;1	26890488;26890489;26891057;26892411;26892411;26892670;26892670;26892670;26893389;26893389;26894236;26897301;26899992	26890851;26891226;26891226;26892538;26892538;26892892;26892791;26892791;26893448;26893448;26894410;26897725;26900466	-;-;-;-;-;-;-;-;-;-;-;-;-	2225	15.9895	16.3706	16.9562	15.7422	14.8615	16.7585
NUDC	1;1;1;1;1;1;1;1;1;1;1;1;1;1;1;1;1;1;1;1;1;1;1	26900238;26902282;26911128;26921726;26922142;26924089;26924089;26924089;26941457;26941457;26941457;26941753;26941753;26941753;26942660;26942660;26942660;26942871;26945135;26945390;26945568;26946130;26946130	26900400;26902366;26911235;26921929;26922492;26924166;26924166;26924166;26941660;26941660;26941660;26941818;26941818;26941818;26942776;26942776;26942776;26943065;26945686;26945473;26945686;26946184;26946862	+;+;+;+;+;+;+;+;+;+;+;+;+;+;+;+;+;+;+;+;+;+;+	2856	324.213	333.129	353.208	355.968	337.756	341.299
NR0B2	1;1	26911489;26913409	26912086;26913966	-;-	1156	0	0	0	0	0.0342158	0
KDF1	1;1;1;1;1;1;1;1;1	26949562;26949565;26950682;26950682;26951342;26951342;26952160;26960350;26960350	26950151;26950151;26950756;26950756;26952412;26952041;26952412;26960406;26960385	-;-;-;-;-;-;-;-;-	1793	2.05927	1.86497	2.26437	1.51584	1.63244	1.69546
RPL12P13	1;1	26980165;26980829	26980514;26980975	+;+	497	0	0.400486	0.385333	0.231068	0.0795845	0.154851
RP11-344H11.5	1	26983628	26984024	+	397	0	0	0	0.0964237	0	0
OSTCP2	1	26985897	26986340	-	444	0.346497	0.358633	0.345064	0.603517	0.0890845	0.346671
TRNP1	1;1;1;1	26993707;26994319;26999847;26999847	26994612;26994630;27000109;27000898	+;+;+;+	1976	1.26517	1.14832	1.00795	1.27859	1.00085	1.51897
FAM46B	1;1	27005020;27012407	27006957;27012836	-;-	2368	0.893312	1.31125	1.29399	1.42257	1.45319	1.60877
AL137860.1	1	27064991	27065365	-	375	0.102563	0	0.204278	0	0.105476	0.307844
SLC9A1	1;1;1;1;1;1;1;1;1;1;1;1;1;1;1;1;1;1;1;1;1;1;1;1;1;1;1;1;1;1;1;1;1;1;1;1	27098815;27098815;27098816;27099212;27100345;27101203;27101203;27101203;27101725;27101725;27101725;27102016;27102016;27102016;27102385;27102385;27102385;27102673;27102673;27102673;27103223;27103223;27105451;27105885;27107648;27107648;27109527;27109527;27113826;27113826;27114233;27153983;27153983;27153983;27155354;27166771	27100644;27100644;27099004;27099682;27100644;27101275;27101275;27101275;27101826;27101826;27101826;27102130;27102130;27102130;27102558;27102558;27102558;27102795;27102743;27102743;27103312;27104022;27106087;27106087;27107865;27107865;27109777;27109777;27114286;27114286;27114286;27154598;27154361;27154910;27155404;27166981	-;-;-;-;-;-;-;-;-;-;-;-;-;-;-;-;-;-;-;-;-;-;-;-;-;-;-;-;-;-;-;-;-;-;-;-	5974	5.42087	5.35086	4.73166	4.88274	4.83991	4.34146
CHCHD3P3	1	27200834	27201473	-	640	0.0600955	0	0.119694	0.0598128	0.185407	0.240503
NPM1P39	1	27206930	27207796	+	867	8.42862	8.44835	6.27324	7.94744	8.48553	9.49808
WDTC1	1;1;1;1;1;1;1;1;1;1;1;1;1;1;1;1;1;1;1;1;1;1;1;1;1;1;1;1;1;1;1;1;1;1;1;1;1;1;1;1;1;1;1;1;1;1;1;1;1;1;1;1;1;1;1;1;1;1;1;1;1	27234516;27234668;27260956;27260956;27261048;27263152;27263152;27263152;27282239;27282239;27282239;27283338;27283338;27283338;27287674;27287674;27287674;27287709;27292215;27292215;27292215;27292215;27294022;27294022;27294022;27294022;27294514;27294514;27294514;27294514;27296326;27296326;27296326;27296326;27297048;27297048;27297048;27297051;27297938;27297938;27297938;27297938;27301226;27301226;273…	27234951;27234951;27261102;27261102;27261102;27263235;27263235;27263235;27282285;27282285;27282285;27283449;27283449;27283449;27287861;27287861;27287861;27287861;27292397;27292397;27292397;27292397;27294116;27294116;27294116;27294116;27294629;27294629;27294629;27294629;27296401;27296401;27296401;27296401;27297156;27297156;27297156;27297156;27298111;27298111;27298111;27298111;27301461;27301461;273…	+;+;+;+;+;+;+;+;+;+;+;+;+;+;+;+;+;+;+;+;+;+;+;+;+;+;+;+;+;+;+;+;+;+;+;+;+;+;+;+;+;+;+;+;+;+;+;+;+;+;+;+;+;+;+;+;+;+;+;+;+	6024	5.85472	5.27341	4.9658	5.14724	5.59422	4.84201
RP11-4K3__A.3	1;1	27311240;27311663	27311345;27311838	+;+	282	0	0	0	0	0	0.272912
TMEM222	1;1;1;1;1;1;1;1;1;1;1;1;1;1;1;1;1;1;1;1;1;1;1;1;1;1;1;1;1;1;1;1;1;1;1;1;1;1;1;1;1;1;1;1;1;1;1;1;1;1;1;1;1;1;1;1;1;1;1;1;1	27322145;27322160;27322247;27322248;27322254;27322254;27322281;27322285;27322300;27330720;27330720;27330720;27330720;27330720;27330720;27330720;27330720;27330720;27330985;27330985;27332070;27332070;27332070;27332070;27332070;27332070;27332070;27332070;27332070;27332346;27332447;27333361;27333463;27333958;27333958;27333958;27333958;27333958;27333958;27333958;27333958;27334151;27334151;27334151;273…	27322391;27322391;27322391;27322391;27322391;27322391;27322391;27322391;27322391;27330804;27330804;27330804;27330804;27330804;27330804;27330804;27330804;27330804;27331137;27331137;27332101;27332101;27332101;27332101;27332101;27332101;27332101;27332101;27332101;27334054;27332559;27333435;27334054;27334054;27334054;27334054;27334054;27334054;27334054;27334054;27334054;27334281;27336399;27334281;273…	+;+;+;+;+;+;+;+;+;+;+;+;+;+;+;+;+;+;+;+;+;+;+;+;+;+;+;+;+;+;+;+;+;+;+;+;+;+;+;+;+;+;+;+;+;+;+;+;+;+;+;+;+;+;+;+;+;+;+;+;+	4476	1.48655	1.37853	1.4205	1.20588	1.22831	1.53888
RNU6-48P	1	27325219	27325325	+	107	0	0	0	0	0.369659	0
ACTG1P20	1	27325329	27325796	+	468	0.246546	0.170121	0.0818421	0.163591	0.169032	0.164447
SYTL1	1;1;1;1;1;1;1;1;1;1;1;1;1;1;1;1;1;1;1;1;1;1;1;1;1;1;1;1;1;1;1;1;1;1;1;1;1;1;1;1;1;1;1;1;1;1;1;1;1;1;1;1;1;1;1;1;1;1;1;1;1;1;1;1;1;1;1;1;1;1;1;1;1;1;1;1;1;1;1;1;1;1;1;1;1;1;1;1;1;1;1;1;1;1;1;1;1;1;1	27342020;27342022;27342041;27342057;27343228;27344873;27345297;27345297;27345297;27345297;27345297;27347421;27347421;27347421;27347421;27347421;27347421;27347544;27347808;27347808;27347808;27347808;27347808;27347808;27347967;27347967;27347967;27347967;27347967;27347967;27349080;27349080;27349080;27349080;27349116;27349116;27349398;27349398;27349398;27349398;27349398;27349398;27349476;27349652;273…	27342150;27342150;27342150;27342367;27343272;27345525;27345525;27345525;27345525;27345525;27345525;27347458;27347569;27347569;27347569;27347569;27347569;27347569;27347880;27347880;27347880;27347880;27347880;27347880;27348012;27348012;27348012;27348012;27348012;27348012;27349152;27349152;27349152;27349152;27349152;27349152;27351336;27349498;27349765;27349498;27349498;27349498;27349765;27349765;273…	+;+;+;+;+;+;+;+;+;+;+;+;+;+;+;+;+;+;+;+;+;+;+;+;+;+;+;+;+;+;+;+;+;+;+;+;+;+;+;+;+;+;+;+;+;+;+;+;+;+;+;+;+;+;+;+;+;+;+;+;+;+;+;+;+;+;+;+;+;+;+;+;+;+;+;+;+;+;+;+;+;+;+;+;+;+;+;+;+;+;+;+;+;+;+;+;+;+;+	5584	0.475254	0.819834	0.617334	0.582703	0.432085	0.351452
MAP3K6	1;1;1;1;1;1;1;1;1;1;1;1;1;1;1;1;1;1;1;1;1;1;1;1;1;1;1;1;1;1;1;1;1;1;1;1;1;1;1;1;1;1;1;1;1;1;1;1;1;1;1;1;1;1;1;1;1;1;1;1;1;1;1;1;1;1;1;1;1;1;1;1;1;1;1;1;1;1;1;1;1;1;1;1;1;1;1;1;1;1;1;1;1;1;1;1;1;1;1;1;1;1;1;1;1;1;1;1;1;1;1;1;1;1;1;1;1;1;1	27355184;27355184;27355186;27355189;27355356;27355391;27355669;27355669;27355669;27355669;27356026;27356026;27356026;27356026;27356026;27356388;27356388;27356388;27356388;27356388;27356590;27356590;27356590;27356590;27356590;27357009;27357009;27357009;27357161;27357400;27357400;27357400;27357400;27357468;27357711;27357711;27357711;27357711;27357711;27358181;27358181;27358181;27358181;27358419;273…	27355469;27355352;27355469;27355469;27355469;27355469;27355745;27355745;27355745;27355745;27356099;27356099;27356099;27356099;27356099;27356500;27356500;27356500;27356500;27356471;27357114;27357167;27356749;27356749;27356749;27357114;27357114;27357114;27357576;27357614;27357576;27357576;27357576;27357576;27357808;27357876;27357876;27357876;27357876;27358319;27358319;27358319;27358319;27358611;273…	-;-;-;-;-;-;-;-;-;-;-;-;-;-;-;-;-;-;-;-;-;-;-;-;-;-;-;-;-;-;-;-;-;-;-;-;-;-;-;-;-;-;-;-;-;-;-;-;-;-;-;-;-;-;-;-;-;-;-;-;-;-;-;-;-;-;-;-;-;-;-;-;-;-;-;-;-;-;-;-;-;-;-;-;-;-;-;-;-;-;-;-;-;-;-;-;-;-;-;-;-;-;-;-;-;-;-;-;-;-;-;-;-;-;-;-;-;-;-	4951	2.4548	2.09052	2.32861	2.90716	2.50055	2.28505
FCN3	1;1;1;1;1;1;1;1;1;1;1;1;1;1;1;1;1;1;1;1	27369112;27369112;27370473;27370596;27370596;27370843;27370843;27370843;27373136;27373136;27373136;27373488;27373530;27373965;27373965;27374356;27374356;27374728;27374728;27374728	27369477;27369477;27370730;27370730;27370730;27370972;27370972;27370972;27373678;27373263;27373263;27373520;27374451;27374009;27374009;27374451;27374451;27374805;27374824;27374824	-;-;-;-;-;-;-;-;-;-;-;-;-;-;-;-;-;-;-;-	2167	0.0709942	0	0.0530255	0.0529952	0.0730106	0.0710301
CD164L2	1;1;1;1;1;1;1;1;1;1;1;1;1;1	27379176;27379176;27380051;27381776;27381780;27381780;27382328;27382328;27382500;27382500;27382500;27383152;27383152;27383152	27379509;27380195;27380195;27382399;27381824;27381824;27382399;27382399;27382667;27382667;27382667;27383306;27383380;27383303	-;-;-;-;-;-;-;-;-;-;-;-;-;-	2041	0.282664	0.0780172	0.131364	0.131289	0.0968974	0.0377075
GPR3	1;1	27392644;27393794	27392737;27395814	+;+	2115	0.400069	0.658766	0.633841	0.59728	0.953772	0.509435
WASF2	1;1;1;1;1;1;1;1;1;1;1;1;1;1;1;1;1	27404226;27408197;27409692;27412572;27412572;27414833;27414833;27415985;27415985;27418269;27418269;27418954;27418954;27428761;27428761;27489986;27489986	27408346;27408346;27410206;27412727;27412727;27414963;27414963;27416102;27416102;27418422;27418422;27419088;27419088;27428933;27428933;27490051;27490158	-;-;-;-;-;-;-;-;-;-;-;-;-;-;-;-;-	5676	23.7434	24.6592	19.7719	23.5306	20.7245	18.0945
RP1-159A19.4	1;1	27525805;27530360	27525885;27530561	+;+	283	0	0.140665	0	0	0.419295	0.271947
AHDC1	1;1;1;1;1;1;1;1;1;1;1;1;1;1;1;1;1;1;1;1;1;1;1	27534035;27534303;27547261;27547261;27552042;27552727;27552892;27552892;27552892;27553074;27553074;27553074;27553074;27558305;27558706;27558706;27558706;27558708;27603397;27603397;27603397;27603397;27604160	27534916;27534916;27552189;27552189;27552189;27552929;27552929;27552929;27552929;27553304;27553185;27553290;27553185;27558530;27558883;27558883;27558883;27558883;27603414;27603494;27603632;27603591;27604431	-;-;-;-;-;-;-;-;-;-;-;-;-;-;-;-;-;-;-;-;-;-;-	7157	3.71875	3.45409	2.8257	3.13965	2.91802	2.55928
FGR	1;1;1;1;1;1;1;1;1;1;1;1;1;1;1;1;1;1;1;1;1;1;1;1;1;1;1;1;1;1;1;1;1;1;1;1;1;1;1;1;1;1;1;1;1;1;1;1;1;1;1;1;1;1;1;1;1;1;1;1;1;1;1;1;1	27612064;27612292;27612300;27612669;27613219;27613219;27613219;27613219;27614430;27614430;27614430;27614430;27614850;27614850;27614850;27614850;27615434;27615434;27615434;27615434;27615514;27615689;27615689;27615689;27615689;27615689;27616857;27616857;27616857;27616857;27616857;27617193;27617193;27617193;27617193;27617193;27621559;27621559;27621559;27621559;27621559;27623042;27623042;27623042;276…	27613122;27613122;27613122;27613122;27613350;27613350;27613350;27613350;27614583;27614583;27614583;27614583;27614926;27614926;27614926;27614926;27615613;27615613;27615613;27615613;27615613;27615844;27615844;27615844;27615844;27615844;27617006;27617006;27617006;27617006;27617006;27617296;27617296;27617296;27617296;27617296;27621657;27621657;27621657;27621657;27621657;27623144;27623144;27623144;276…	-;-;-;-;-;-;-;-;-;-;-;-;-;-;-;-;-;-;-;-;-;-;-;-;-;-;-;-;-;-;-;-;-;-;-;-;-;-;-;-;-;-;-;-;-;-;-;-;-;-;-;-;-;-;-;-;-;-;-;-;-;-;-;-;-	3474	0.0442846	0.0114589	0.0110254	0	0.0113856	0
RP1-159A19.3	1	27649419	27649610	+	192	0.600955	0.41467	0.39898	0.398752	0.824031	1.0021
RP11-288L9.1	1;1	27660328;27662677	27660722;27662722	-;-	441	0.0872135	0	0	0	0.179381	0.0872574
IFI6	1;1;1;1;1;1;1;1;1;1;1;1;1;1;1	27666061;27666064;27666066;27668226;27668226;27668226;27668458;27668458;27668458;27669221;27669233;27669245;27672123;27672123;27672123	27666475;27666475;27666475;27668375;27668375;27668375;27668535;27668535;27668535;27669346;27669346;27669346;27672198;27672178;27672218	-;-;-;-;-;-;-;-;-;-;-;-;-;-;-	865	37.9276	32.1227	36.5752	23.9417	19.0223	26.8696
RP11-288L9.4	1;1;1;1;1;1;1;1;1;1;1;1;1;1;1;1;1;1;1;1	27669468;27669490;27669490;27669490;27669490;27669490;27669907;27669907;27670312;27670312;27675728;27675728;27675728;27675728;27675728;27683179;27690577;27702801;27702801;27702801	27669586;27669586;27669586;27669586;27669540;27669540;27670026;27670276;27670429;27670429;27675859;27675859;27675859;27675859;27675859;27683371;27691032;27703063;27703049;27702991	+;+;+;+;+;+;+;+;+;+;+;+;+;+;+;+;+;+;+;+	1651	0.0232957	0.0241116	0.115997	0	0	0.0466148
FAM76A	1;1;1;1;1;1;1;1;1;1;1;1;1;1;1;1;1;1;1;1;1;1;1;1;1;1;1;1;1;1;1;1;1;1;1;1;1;1;1;1;1;1;1;1;1;1;1;1;1;1;1;1;1;1;1	27725979;27725996;27726028;27726028;27726028;27726057;27727472;27727472;27727472;27727472;27727472;27727472;27730232;27730232;27732603;27732603;27732603;27732603;27732603;27732603;27734031;27734031;27734031;27734031;27734031;27744654;27744654;27744654;27744654;27744654;27744654;27744774;27749068;27749068;27749068;27755195;27755195;27755195;27755195;27755195;27755195;27755195;27759526;27759526;277…	27726161;27726161;27726161;27726161;27726161;27726161;27727536;27727536;27727536;27727536;27727536;27727536;27730333;27730333;27732657;27732657;27732657;27732657;27732657;27732657;27734183;27734183;27734183;27734183;27734183;27744811;27744811;27744811;27744811;27744811;27744811;27744811;27749154;27749154;27749154;27755330;27755330;27755330;27755330;27755330;27755330;27755330;27759627;27759627;277…	+;+;+;+;+;+;+;+;+;+;+;+;+;+;+;+;+;+;+;+;+;+;+;+;+;+;+;+;+;+;+;+;+;+;+;+;+;+;+;+;+;+;+;+;+;+;+;+;+;+;+;+;+;+;+	4034	1.84964	1.68746	2.08886	1.65115	1.96101	2.49923
RP3-426I6.2	1	27739091	27739439	+	349	0	0	0.329245	0.109685	0	0
STX12	1;1;1;1;1;1;1;1;1;1;1;1;1;1;1;1;1;1;1;1;1;1;1;1;1	27773183;27773235;27773255;27789562;27789562;27789562;27793533;27793533;27793533;27801678;27801678;27801678;27809923;27810246;27810246;27810247;27811992;27812163;27812163;27812163;27812163;27817851;27817851;27819650;27822231	27773425;27773425;27773425;27789631;27789631;27789631;27793632;27793632;27793632;27802039;27801815;27801815;27810289;27810289;27810289;27810289;27812060;27812234;27812268;27812268;27812268;27818074;27817923;27819732;27824452	+;+;+;+;+;+;+;+;+;+;+;+;+;+;+;+;+;+;+;+;+;+;+;+;+	3846	5.01015	5.29949	4.92968	4.9169	5.1833	5.50294
PPP1R8	1;1;1;1;1;1;1;1;1;1;1;1;1;1;1;1;1;1;1;1;1;1;1;1;1;1;1;1;1	27830778;27830814;27830822;27831324;27832756;27832756;27832756;27832756;27838699;27838699;27838699;27838699;27841014;27841014;27841014;27843186;27843186;27843186;27843186;27847028;27847028;27847028;27847028;27850093;27850093;27850093;27850093;27850093;27851540	27830891;27831366;27831246;27831366;27832816;27832816;27832816;27832816;27838852;27838852;27838852;27838852;27841234;27841234;27841234;27843330;27843330;27843330;27843330;27847092;27847092;27847092;27847092;27850414;27850432;27851672;27851528;27851676;27851676	+;+;+;+;+;+;+;+;+;+;+;+;+;+;+;+;+;+;+;+;+;+;+;+;+;+;+;+;+	2819	10.9012	10.7605	13.9947	11.3659	12.1228	13.6231
AL109927.1	1	27850574	27850744	-	171	12.3705	7.9151	15.9032	11.193	12.028	17.5525
THEMIS2	1;1;1;1;1;1;1;1;1;1;1;1;1;1;1;1;1;1;1;1;1;1;1;1;1;1;1;1;1;1;1;1;1;1;1;1;1;1;1;1;1;1;1	27872543;27872544;27872549;27872556;27872558;27872558;27872568;27872572;27876588;27876588;27876588;27876588;27876588;27876588;27876684;27879644;27879644;27879644;27879644;27879644;27879731;27881971;27881971;27881971;27881971;27882513;27882513;27882513;27882513;27882513;27883398;27885295;27885295;27885295;27885295;27885295;27885295;27885867;27885867;27885867;27885867;27885867;27885867	27872665;27872665;27872665;27872665;27872665;27872665;27872665;27872640;27876728;27876728;27876728;27876728;27876728;27876728;27876728;27880054;27880054;27879948;27880054;27880054;27880054;27882077;27883043;27882475;27882125;27882604;27882944;27883043;27883043;27883043;27885451;27885451;27885451;27885417;27885451;27885451;27885451;27886673;27886673;27886673;27886533;27886685;27886685	+;+;+;+;+;+;+;+;+;+;+;+;+;+;+;+;+;+;+;+;+;+;+;+;+;+;+;+;+;+;+;+;+;+;+;+;+;+;+;+;+;+;+	4621	4.96058	3.84213	3.40666	3.17276	3.08142	3.25598
RPA2	1;1;1;1;1;1;1;1;1;1;1;1;1;1;1;1;1;1;1;1;1;1;1;1;1;1;1;1;1;1;1;1;1;1;1;1;1	27891524;27891538;27891924;27892073;27892149;27894012;27894012;27894012;27894012;27894290;27894290;27894290;27894290;27897005;27897005;27897005;27897005;27897005;27897633;27897633;27897633;27897633;27906928;27906928;27906928;27906928;27907181;27907181;27907181;27907181;27914063;27914063;27914063;27914063;27914422;27914434;27914627	27892247;27891708;27892247;27892247;27892247;27894106;27894106;27894106;27894106;27894397;27894397;27894397;27894397;27897121;27897121;27897121;27897085;27897121;27897707;27897707;27897707;27897707;27907041;27907041;27907041;27907041;27907282;27907282;27907282;27907282;27914513;27914169;27914169;27914169;27914588;27914743;27914746	-;-;-;-;-;-;-;-;-;-;-;-;-;-;-;-;-;-;-;-;-;-;-;-;-;-;-;-;-;-;-;-;-;-;-;-;-	2019	16.7636	17.8043	23.9412	20.1355	20.4918	20.0312
SMPDL3B	1;1;1;1;1;1;1;1;1;1;1;1;1;1;1;1;1;1;1;1;1;1;1;1;1;1;1;1;1;1;1;1;1;1;1;1;1;1;1;1;1;1	27934993;27935029;27935039;27935039;27935056;27935110;27936537;27941471;27942275;27942275;27945232;27945232;27945232;27945232;27945232;27945232;27948994;27949065;27949065;27949065;27949065;27953215;27953215;27953215;27953215;27954354;27954354;27954354;27954354;27954354;27955684;27955684;27955684;27955684;27955684;27955949;27955949;27955949;27955949;27958476;27958476;27958476	27935244;27935244;27935244;27935244;27935244;27935244;27936663;27941576;27942364;27942364;27945445;27945445;27945445;27945445;27945445;27945445;27949162;27949162;27949162;27949162;27949162;27953358;27953358;27953358;27953358;27954526;27954526;27954526;27954526;27954526;27955864;27955864;27955711;27955864;27955864;27956082;27956480;27956082;27956082;27959151;27959157;27959157	+;+;+;+;+;+;+;+;+;+;+;+;+;+;+;+;+;+;+;+;+;+;+;+;+;+;+;+;+;+;+;+;+;+;+;+;+;+;+;+;+;+	2670	0.360123	0.328008	0.243871	0.258069	0.237025	0.115297
RP11-460I13.2	1;1;1;1;1	27938875;27955771;27956009;27958853;27960160	27939079;27955850;27956092;27958940;27960193	-;-;-;-;-	491	0.548326	0.486455	0.702075	0.233891	0.161114	0.391859
XKR8	1;1;1;1;1;1	27959462;27963497;27963637;27964185;27966503;27966503	27960362;27963693;27963693;27964235;27966710;27968096	+;+;+;+;+;+	2743	0.462711	0.493431	0.628361	0.809424	0.475853	0.757546
EYA3	1;1;1;1;1;1;1;1;1;1;1;1;1;1;1;1;1;1;1;1;1;1;1;1;1;1;1;1;1;1;1;1;1;1;1;1;1;1;1;1;1;1;1;1;1;1;1;1;1;1;1;1;1;1;1;1;1;1;1;1;1;1;1;1;1;1;1;1;1;1;1;1;1;1;1;1;1;1;1;1;1;1;1;1;1;1;1;1;1;1;1;1;1;1;1;1;1;1;1;1;1;1;1;1;1;1;1;1;1;1;1	27970344;27970347;27970347;27973468;27977273;27978374;27978374;27978374;27978374;27978374;27988473;27988479;27988535;27988535;27988535;27988535;27988535;27989697;27989697;27989697;27989697;27989697;27989697;27989697;27993400;27993400;27993400;27993400;27993400;27993400;27993400;27997320;27997320;27997320;27997320;27997320;27997320;27997320;27998284;27999960;27999960;27999960;27999960;27999960;279…	27974546;27974546;27974546;27974546;27977389;27978474;27978474;27978474;27978474;27978474;27988656;27988656;27988656;27988656;27988656;27988656;27988656;27989811;27989811;27989811;27989811;27989811;27989811;27989811;27993560;27993560;27993560;27993560;27993560;27993560;27993560;27997378;27997378;27997378;27997378;27997378;27997378;27997378;27998351;28000049;28000049;28000049;28000049;28000049;280…	-;-;-;-;-;-;-;-;-;-;-;-;-;-;-;-;-;-;-;-;-;-;-;-;-;-;-;-;-;-;-;-;-;-;-;-;-;-;-;-;-;-;-;-;-;-;-;-;-;-;-;-;-;-;-;-;-;-;-;-;-;-;-;-;-;-;-;-;-;-;-;-;-;-;-;-;-;-;-;-;-;-;-;-;-;-;-;-;-;-;-;-;-;-;-;-;-;-;-;-;-;-;-;-;-;-;-;-;-;-;-	6483	4.52658	4.42724	4.47242	4.20415	4.72226	4.4339
RN7SL559P	1	28031884	28032180	-	297	0.129499	0	0	0.386669	0	0.129564
SPCS2P4	1	28095742	28096422	-	681	148.931	156.369	151.746	151.547	145.494	163.415
PTAFR	1;1;1;1;1;1;1	28147166;28147166;28149673;28176592;28176592;28193722;28193722	28151059;28151059;28151059;28177188;28176673;28193873;28193936	-;-;-;-;-;-;-	4706	0.980734	1.10814	1.13132	0.707687	0.840491	0.89946
DNAJC8	1;1;1;1;1;1;1;1;1;1;1;1;1;1;1;1;1;1;1;1;1;1;1;1;1;1;1;1;1;1;1;1;1;1;1	28199456;28200153;28200278;28200559;28201256;28203747;28203747;28203747;28205258;28205258;28205258;28205258;28208342;28208342;28208342;28209972;28209972;28210160;28210233;28210571;28210571;28214940;28214940;28214940;28214940;28228922;28228922;28228922;28228922;28230131;28230131;28232921;28232921;28232921;28232921	28199574;28200232;28201370;28201370;28201370;28203822;28203822;28203822;28205349;28205349;28205349;28205350;28208809;28208413;28208413;28210066;28210066;28210637;28210637;28210637;28210637;28214996;28214996;28214996;28214996;28229023;28229023;28229023;28229023;28230252;28230252;28233020;28233004;28233025;28233025	-;-;-;-;-;-;-;-;-;-;-;-;-;-;-;-;-;-;-;-;-;-;-;-;-;-;-;-;-;-;-;-;-;-;-	2888	160.317	162.21	179.8	175.932	181.921	190.351
ATPIF1	1;1;1;1;1;1;1;1;1;1;1	28236109;28236133;28236142;28236154;28236361;28236361;28236361;28236361;28237761;28237837;28246589	28236270;28236270;28236270;28236270;28238098;28236452;28236452;28236452;28238105;28238100;28246906	+;+;+;+;+;+;+;+;+;+;+	2225	163.144	160.414	171.49	159.383	169.129	181.144
RP5-1092A3.4	1	28239509	28241453	-	1945	0.0395487	0.020467	0.0393852	0.0196813	0.040672	0.0395687
SESN2	1;1;1;1;1;1;1;1;1;1	28259527;28269183;28271674;28272284;28272581;28273358;28274040;28274825;28279097;28280716	28259937;28269248;28271871;28272466;28272793;28273508;28274158;28275015;28279241;28282491	+;+;+;+;+;+;+;+;+;+	3453	2.72892	2.66311	2.72873	2.28373	2.29096	2.00594
MED18	1;1;1;1;1;1;1;1;1;1;1;1;1;1;1	28329002;28329038;28329055;28329062;28330283;28330597;28330597;28330597;28330597;28330597;28334417;28334417;28334417;28334417;28335794	28329124;28329180;28329180;28329180;28330375;28330735;28330735;28330792;28330735;28330735;28334585;28335086;28335016;28335967;28335964	+;+;+;+;+;+;+;+;+;+;+;+;+;+;+	2019	2.01926	1.5182	1.89708	1.64952	1.93947	2.13463
PHACTR4	1;1;1;1;1;1;1;1;1;1;1;1;1;1;1;1;1;1;1;1;1;1;1;1;1;1;1;1;1;1;1;1;1;1;1;1;1;1;1;1;1;1;1;1;1;1;1;1;1;1;1;1;1;1;1;1;1;1;1;1;1;1;1;1;1;1;1;1;1;1;1;1;1;1;1;1;1;1;1;1;1;1;1;1;1	28369582;28369603;28369609;28369710;28369739;28369744;28407410;28407410;28407410;28407410;28407410;28407410;28432931;28432931;28438151;28438171;28457832;28457832;28457832;28457832;28459085;28459085;28459085;28459085;28459085;28459085;28459085;28459085;28460212;28460212;28460212;28460212;28460212;28460212;28460212;28465685;28465685;28465685;28465685;28465685;28465685;28466382;28466382;28466382;284…	28369825;28369825;28369825;28369825;28369825;28369825;28407463;28407463;28407463;28407463;28407463;28407463;28433046;28433046;28438430;28438430;28457855;28457859;28457855;28457859;28459258;28459258;28459258;28459258;28459258;28459258;28459239;28459258;28460292;28460286;28460292;28460292;28460292;28460292;28460292;28465849;28465849;28465849;28465849;28465849;28465849;28466768;28466768;28467241;284…	+;+;+;+;+;+;+;+;+;+;+;+;+;+;+;+;+;+;+;+;+;+;+;+;+;+;+;+;+;+;+;+;+;+;+;+;+;+;+;+;+;+;+;+;+;+;+;+;+;+;+;+;+;+;+;+;+;+;+;+;+;+;+;+;+;+;+;+;+;+;+;+;+;+;+;+;+;+;+;+;+;+;+;+;+	7322	8.02631	8.29656	7.46478	8.26564	8.82148	7.44174
RCC1	1;1;1;1;1;1;1;1;1;1;1;1;1;1;1;1;1;1;1;1;1;1;1;1;1;1;1;1;1;1;1;1;1;1;1;1;1;1;1;1;1;1;1;1;1;1;1;1;1;1;1;1;1;1;1;1;1;1;1;1;1;1;1;1;1;1;1;1;1;1;1;1;1;1;1;1;1;1;1;1;1;1;1;1;1;1;1;1;1;1;1;1;1;1;1;1;1;1;1;1;1;1;1;1;1	28505943;28505990;28506056;28506057;28508128;28508128;28508128;28508128;28508830;28508830;28508830;28508830;28510077;28516725;28516725;28516725;28518136;28518257;28518266;28518626;28518695;28529858;28529858;28529858;28529858;28529858;28529858;28529858;28529858;28529858;28529858;28530523;28530523;28530523;28531803;28531803;28531803;28531803;28531803;28531803;28531803;28531803;28531803;28531803;285…	28506084;28506084;28506084;28506084;28508160;28508160;28508160;28508160;28508901;28508905;28508905;28508905;28510104;28516867;28516867;28516853;28518308;28518308;28518308;28518957;28518957;28529939;28529939;28529939;28529939;28529939;28529939;28529939;28529939;28529939;28529939;28530573;28530573;28530615;28531990;28531818;28531990;28531990;28531990;28531990;28531990;28531990;28531990;28531990;285…	+;+;+;+;+;+;+;+;+;+;+;+;+;+;+;+;+;+;+;+;+;+;+;+;+;+;+;+;+;+;+;+;+;+;+;+;+;+;+;+;+;+;+;+;+;+;+;+;+;+;+;+;+;+;+;+;+;+;+;+;+;+;+;+;+;+;+;+;+;+;+;+;+;+;+;+;+;+;+;+;+;+;+;+;+;+;+;+;+;+;+;+;+;+;+;+;+;+;+;+;+;+;+;+;+	3888	20.0516	20.0168	21.8306	21.316	22.2082	21.962
SNHG3	1;1;1;1;1;1;1	28505980;28506043;28506351;28508128;28508128;28508830;28508830	28506084;28506084;28508160;28508270;28508160;28509633;28510892	+;+;+;+;+;+;+	4088	3.70687	3.6809	3.39172	3.38978	2.92201	2.98394
SNORA73A	1	28507366	28507571	+	206	0.373409	0	0	0	0	0.186799
SNORA73B	1	28508559	28508762	+	204	0.37707	0.585416	1.12653	0.93824	1.16334	0.37726
PRDX3P2	1;1	28526318;28526912	28526612;28527227	-;-	611	0.188844	0.130305	0.0626876	0	0.0647357	0.0629796
RP4-669K10.8	1	28544460	28546542	+	2083	0.166179	0.0764441	0.0735518	0.0551323	0.208876	0.0184736
TRNAU1AP	1;1;1;1;1;1;1;1;1;1;1;1;1;1;1;1;1;1;1;1;1;1;1;1;1;1;1;1;1;1;1;1;1;1;1;1;1;1;1;1;1;1;1;1;1;1;1;1;1;1;1;1;1;1;1;1;1;1	28553085;28553087;28553097;28553099;28553106;28553107;28553233;28553247;28553640;28553640;28553640;28553640;28553640;28553640;28553640;28553672;28560633;28560633;28560633;28560633;28560633;28560633;28560633;28560633;28560633;28560868;28561113;28561113;28561346;28561346;28561346;28561346;28561346;28564703;28564703;28564703;28564703;28564703;28564703;28564703;28567294;28567294;28567294;28567294;285…	28553137;28553737;28553137;28553137;28553137;28553137;28553307;28553307;28553737;28553737;28553737;28553737;28554048;28553737;28553737;28553737;28561398;28560732;28561032;28560732;28560732;28561398;28560732;28560732;28560732;28561247;28561260;28561260;28561398;28561398;28561398;28561398;28561398;28564834;28565502;28564834;28564834;28564834;28565790;28564834;28567413;28567332;28567413;28567413;285…	+;+;+;+;+;+;+;+;+;+;+;+;+;+;+;+;+;+;+;+;+;+;+;+;+;+;+;+;+;+;+;+;+;+;+;+;+;+;+;+;+;+;+;+;+;+;+;+;+;+;+;+;+;+;+;+;+;+	4311	1.64158	1.42205	2.22119	1.65162	1.95428	2.19583
SNHG12	1;1;1;1;1;1;1;1;1;1;1;1;1;1;1;1;1;1;1;1;1;1;1;1;1;1;1;1;1;1;1;1;1;1;1;1;1;1;1;1;1;1;1;1;1;1;1;1;1;1;1;1;1;1	28578538;28578538;28578538;28578538;28578538;28578539;28578540;28578541;28578541;28578546;28579533;28579533;28579533;28579533;28579533;28579533;28579533;28579533;28579533;28579533;28579912;28579912;28579912;28579912;28579912;28579942;28579942;28580335;28580359;28580425;28580560;28580560;28580560;28580560;28580560;28580560;28580560;28581094;28581094;28581094;28581111;28581111;28581111;28581111;285…	28578680;28578680;28578680;28578680;28578680;28578680;28578680;28578680;28578680;28578680;28579587;28579587;28579587;28579587;28579981;28579981;28580646;28579587;28579587;28579587;28579981;28579981;28581229;28579981;28579981;28579981;28579981;28580646;28580646;28580646;28580646;28580646;28581871;28580646;28580646;28580646;28581010;28581229;28581229;28581229;28581229;28581229;28581229;28581229;285…	-;-;-;-;-;-;-;-;-;-;-;-;-;-;-;-;-;-;-;-;-;-;-;-;-;-;-;-;-;-;-;-;-;-;-;-;-;-;-;-;-;-;-;-;-;-;-;-;-;-;-;-;-;-	3377	0.592235	0.389006	0.816628	0.430751	0.421654	0.660903
SNORD99	1	28578749	28578822	-	74	0	1.0759	0.517596	0	0	0
SNORA61	1	28579764	28579893	-	130	2.66269	1.53109	3.24095	1.76678	3.65109	2.07203
SNORA44	1;1	28580381;151527831	28580512;151527938	-;-	240	0.160255	0.497603	0.159592	0.159501	0	0.641342
SNORA16A	1;1	28580920;28580920	28581054;28581056	-;-	137	0.280738	0	0.838732	0	0.288712	0.28088
TAF12	1;1;1;1;1;1;1;1;1;1;1;1;1;1;1;1;1;1;1;1;1;1	28589323;28590277;28602850;28603101;28605372;28605372;28605372;28613247;28613247;28613247;28613247;28617953;28617953;28617953;28617953;28621914;28621914;28621914;28623946;28642655;28642992;28642992	28589774;28590386;28603574;28603574;28605460;28605460;28605460;28613361;28613361;28613361;28613361;28618030;28618030;28618030;28618030;28622165;28622165;28622165;28624030;28643005;28643085;28643066	-;-;-;-;-;-;-;-;-;-;-;-;-;-;-;-;-;-;-;-;-;-	2337	9.16682	7.6312	8.81752	8.74695	8.9025	10.0441
RAB42	1;1;1;1	28592200;28592515;28593694;28593694	28592399;28592744;28595443;28594300	+;+;+;+	2180	0.670423	0.54782	0.491954	0.667269	0.598746	0.635458
RP11-442N24__B.1	1;1;1;1	28643228;28646091;28648193;28648197	28643517;28646389;28648581;28648530	+;+;+;+	978	0.157305	0.122111	0.117491	0.0391413	0.0404433	0.0786923
RNU11	1;1	28648600;28648600	28648730;28648733	+;+	134	0	0.594153	0	0	0	0
GMEB1	1;1;1;1;1;1;1;1;1;1;1;1;1;1;1;1;1;1;1;1;1;1;1;1;1;1;1;1;1;1;1;1;1;1;1;1;1;1;1	28668732;28668778;28668780;28683564;28683583;28683583;28683586;28690074;28690074;28690104;28690104;28691585;28691585;28691585;28691585;28692942;28692942;28692942;28692942;28696927;28696927;28696927;28696927;28702438;28702438;28702438;28702438;28704192;28704192;28704192;28704192;28710520;28710520;28710520;28710520;28714073;28714073;28714073;28714073	28668839;28668839;28668839;28683740;28683740;28683740;28683740;28690186;28690186;28690186;28690186;28691709;28691709;28691709;28691709;28693045;28693045;28693045;28693045;28697084;28697084;28697084;28697084;28702569;28702569;28702569;28702569;28704329;28704329;28704329;28704329;28710642;28710642;28710642;28710642;28715065;28714873;28714886;28719353	+;+;+;+;+;+;+;+;+;+;+;+;+;+;+;+;+;+;+;+;+;+;+;+;+;+;+;+;+;+;+;+;+;+;+;+;+;+;+	6459	2.76296	2.71798	3.09548	3.07593	3.33746	2.96692
SCARNA24	1;17	28689665;72818836	28689794;72818972	+;-	267	0	0	0	0	0.14814	0.144122
YTHDF2	1;1;1;1;1;1;1;1;1;1;1;1;1;1;1;1;1;1;1;1;1;1;1;1;1;1;1;1;1;1;1;1;1;1;1;1;1	28736621;28736621;28736759;28736940;28736950;28736965;28737047;28737047;28737658;28737658;28737658;28737658;28737750;28737750;28738259;28738259;28738259;28738259;28738259;28738259;28738259;28738259;28739091;28740303;28742403;28742403;28742403;28742403;28742403;28742403;28742403;28742403;28742403;28768929;28768929;28768929;28768929	28736809;28736809;28737147;28737147;28737682;28737147;28737147;28737147;28737682;28737682;28737682;28737682;28737797;28737829;28738338;28738338;28738338;28738329;28738338;28738338;28738338;28738338;28739200;28740398;28742883;28742632;28742899;28743986;28743002;28743986;28743986;28743986;28742871;28769125;28769775;28769775;28769774	+;+;+;+;+;+;+;+;+;+;+;+;+;+;+;+;+;+;+;+;+;+;+;+;+;+;+;+;+;+;+;+;+;+;+;+;+	3859	10.2955	10.9862	11.702	11.2986	11.3771	11.0286
OPRD1	1;1;1;1;1;1;1	28812142;28812142;28858954;28858954;28862742;28862742;28862978	28812610;28812610;28859303;28859303;28871267;28862833;28863283	+;+;+;+;+;+;+	9345	0.00411569	0.00851969	0.00819735	0.00409633	0.00423258	0
RP1-212P9.3	1;1;1	28870483;28872240;28877021	28871002;28872488;28877336	-;-;-	1085	0.0354481	0	0.070603	0	0	0
EPB41	1;1;1;1;1;1;1;1;1;1;1;1;1;1;1;1;1;1;1;1;1;1;1;1;1;1;1;1;1;1;1;1;1;1;1;1;1;1;1;1;1;1;1;1;1;1;1;1;1;1;1;1;1;1;1;1;1;1;1;1;1;1;1;1;1;1;1;1;1;1;1;1;1;1;1;1;1;1;1;1;1;1;1;1;1;1;1;1;1;1;1;1;1;1;1;1;1;1;1;1;1;1;1;1;1;1;1;1;1;1;1;1;1;1;1;1;1;1;1;1;1;1;1;1;1;1;1;1;1;1;1;1;1;1;1;1;1;1;1;1;1;1;1;1;1;1;1;1;1;1;1;1;1;1;1;1;1;1;1	28887091;28887091;28887121;28887124;28887124;28887172;28893741;28914579;28987431;28987431;28987431;28987431;28987431;28987431;28987448;28987448;28989356;28989356;28993330;28993330;28993330;28993330;28993330;28993330;28993330;28993330;28997215;28997215;28997215;28997215;28997215;28997215;29011865;29011865;29011865;29011865;29011865;29011865;29011865;29015692;29015692;29015692;29015692;29015692;290…	28887210;28887210;28887210;28887210;28887210;28887210;28893837;28914768;28987905;28987905;28987905;28987905;28987905;28987905;28987905;28987905;28989435;28989435;28993542;28993542;28993542;28993542;28993542;28993456;28993542;28993542;28997319;28997319;28997319;28997319;28997319;28997319;29011907;29011907;29011907;29011907;29011907;29011907;29011907;29015767;29015767;29015767;29015767;29015767;290…	+;+;+;+;+;+;+;+;+;+;+;+;+;+;+;+;+;+;+;+;+;+;+;+;+;+;+;+;+;+;+;+;+;+;+;+;+;+;+;+;+;+;+;+;+;+;+;+;+;+;+;+;+;+;+;+;+;+;+;+;+;+;+;+;+;+;+;+;+;+;+;+;+;+;+;+;+;+;+;+;+;+;+;+;+;+;+;+;+;+;+;+;+;+;+;+;+;+;+;+;+;+;+;+;+;+;+;+;+;+;+;+;+;+;+;+;+;+;+;+;+;+;+;+;+;+;+;+;+;+;+;+;+;+;+;+;+;+;+;+;+;+;+;+;+;+;+;+;+;+;+;+;+;+;+;+;+;+;+	10739	3.04065	3.23982	2.79981	3.08694	3.16384	2.65161
RP4-604A21.1	1	28982278	28982608	-	331	0.34859	0.481067	0.694298	1.1565	0.477988	1.0463
Metazoa_SRP	1;1;1;1;1;1;1;1;1;1;1;1;1;1;1;10;10;10;10;10;10;10;10;11;11;11;11;11;11;12;12;12;12;12;12;12;12;13;13;13;13;13;13;13;14;14;14;14;14;15;15;15;15;15;15;15;15;15;15;15;15;16;16;16;16;16;16;16;17;17;17;17;17;17;17;17;17;17;17;18;18;19;19;19;19;19;19;19;19;2;2;2;2;2;2;2;2;2;2;2;2;2;20;20;20;20;20;20;22;22;22;22;22;22;22;22;22;22;22;22;3;3;3;3;3;3;3;3;3;4;4;4;5;5;5;5;5;5;5;6;6;7;7;7;7;7;7;7;7;8;8;8;8;8…	29041199;35399997;37953508;70430896;178484408;181668749;205684018;32087523;32269338;33029232;117243212;154950210;164703026;182576772;193236794;14391875;69098496;77966173;97297290;125869295;21455236;100666695;101912998;9279532;66374138;105352670;18538885;86216596;118994334;3124777;7856169;49196784;120018900;55731264;62393607;68575858;121897583;29864372;30684029;34910545;45732082;31975167;40730981;…	29041480;35400319;37953780;70431178;178484682;181669028;205684307;32087813;32269597;33029576;117243508;154950492;164703309;182577040;193237107;14392196;69098794;77966440;97297557;125869576;21455515;100667009;101913279;9279816;66374435;105352956;18539189;86216878;118994630;3125063;7856471;49197062;120019261;55731531;62393880;68576136;121897826;29864629;30684278;34910815;45732356;31975448;40731253;…	+;+;+;+;+;+;+;-;-;-;-;-;-;-;-;+;+;+;+;+;-;-;-;-;-;-;+;+;+;+;+;+;+;-;-;-;-;-;-;-;-;+;+;+;-;-;-;+;+;-;-;-;-;-;-;-;-;-;-;+;+;+;+;+;+;+;-;-;-;-;-;-;-;-;+;+;+;+;+;-;-;+;+;+;+;+;+;+;-;+;+;+;+;+;+;+;+;+;+;-;-;-;+;+;+;-;-;-;+;+;+;+;+;+;+;+;-;-;-;-;-;-;-;-;-;-;+;+;+;-;+;+;+;+;+;+;-;-;-;+;-;+;+;+;+;+;-;-;-;+;+;+;+;-;-;-;-;+;+;-;-;-;-;-;-;-;+;+;+;+	48245	0.0183357	0.0214533	0.0182599	0.0309447	0.0188565	0.0247258
TMEM200B	1;1;1;1	29119428;29119434;29122364;29123856	29121848;29121848;29122501;29123935	-;-;-;-	2639	2.71079	2.68506	2.16257	2.03078	2.50301	2.68299
SRSF4	1;1;1;1;1;1;1;1;1;1;1;1;1;1;1;1;1;1;1;1;1;1;1;1;1;1;1;1;1;1;1;1;1;1;1;1	29147743;29147853;29148671;29150103;29150103;29154475;29154696;29154696;29154696;29154697;29154736;29154872;29159374;29159374;29159374;29159374;29159374;29159374;29159374;29159384;29159864;29159864;29160375;29160375;29160375;29160375;29160375;29165890;29165890;29166729;29166729;29168503;29168503;29181646;29181646;29181646	29149226;29149226;29149226;29150192;29150192;29154910;29154910;29154910;29154910;29154910;29154910;29154910;29159540;29159486;29159486;29159551;29159486;29160517;29159486;29159486;29160058;29160091;29160469;29160563;29160517;29160517;29160517;29166064;29166064;29166912;29166866;29168638;29173494;29181890;29181882;29181987	-;-;-;-;-;-;-;-;-;-;-;-;-;-;-;-;-;-;-;-;-;-;-;-;-;-;-;-;-;-;-;-;-;-;-;-	8893	62.5507	66.0756	63.6186	60.8747	60.391	60.5053
uc_338	1;1;10;10;10;12;12;12;13;13;13;14;14;15;17;19;2;2;2;2;2;2;20;21;3;3;4;5;5;5;5;7;7;8;9;X	29171285;88520000;16767235;103027336;85613017;27824207;129170092;53464720;26359529;55128285;72567213;30519161;93637179;60677109;76721216;11033727;28134408;140234737;175092401;170690564;191682452;206160843;52482801;39171462;25618132;47818005;144739762;91844022;94877599;131440031;146510116;87184849;146208665;76733302;75016681;11148584	29171453;88520170;16767416;103027498;85613186;27824382;129170238;53464901;26359702;55128444;72567380;30519318;93637338;60677272;76721396;11033912;28134585;140234923;175092587;170690742;191682633;206161024;52482991;39171560;25618312;47818128;144739941;91844116;94877777;131440196;146510271;87185020;146208819;76733476;75016848;11148769	-;+;+;+;-;-;-;+;-;+;+;+;+;-;-;+;-;-;-;+;+;+;-;-;-;+;-;-;-;-;+;+;-;-;-;-	6033	3.00268	3.21343	3.53626	3.35023	2.87817	3.4443
MECR	1;1;1;1;1;1;1;1;1;1;1;1;1;1;1;1;1;1;1;1;1;1;1;1;1;1;1;1;1;1;1;1;1;1;1;1;1;1;1;1;1;1;1;1;1;1;1;1;1;1;1;1;1;1;1;1;1;1;1;1;1;1;1;1;1;1;1;1;1;1;1;1;1;1;1;1;1;1;1;1;1;1;1;1;1;1;1;1;1;1;1;1;1;1;1;1;1;1;1;1;1;1;1;1;1;1;1;1;1;1;1;1	29192873;29193811;29193817;29193817;29193874;29194032;29195941;29195941;29195941;29195941;29195941;29195941;29195944;29195947;29196142;29196198;29196198;29196198;29196198;29196198;29196198;29196198;29200324;29200516;29200516;29200516;29200516;29200516;29200516;29200516;29200516;29200516;29201374;29201943;29201943;29201943;29201943;29201943;29201943;29201943;29201943;29201943;29202017;29203131;292…	29194179;29194179;29194179;29194179;29194179;29194179;29196258;29196013;29196013;29196042;29196013;29196013;29196013;29196013;29196258;29196258;29196258;29196258;29196258;29196258;29196258;29196258;29200589;29200589;29200589;29200589;29200589;29200589;29200589;29200589;29200589;29200589;29201518;29202045;29202045;29202045;29202045;29202045;29202045;29202045;29202045;29202045;29202045;29203170;292…	-;-;-;-;-;-;-;-;-;-;-;-;-;-;-;-;-;-;-;-;-;-;-;-;-;-;-;-;-;-;-;-;-;-;-;-;-;-;-;-;-;-;-;-;-;-;-;-;-;-;-;-;-;-;-;-;-;-;-;-;-;-;-;-;-;-;-;-;-;-;-;-;-;-;-;-;-;-;-;-;-;-;-;-;-;-;-;-;-;-;-;-;-;-;-;-;-;-;-;-;-;-;-;-;-;-;-;-;-;-;-;-	3922	2.98118	2.75065	2.65634	2.89883	2.67253	2.58041
RP11-467D18.2	1;1;1	29223933;29224465;29224723	29224264;29224611;29224816	+;+;+	573	0	0	0	0	0	0.0671563
PTPRU	1;1;1;1;1;1;1;1;1;1;1;1;1;1;1;1;1;1;1;1;1;1;1;1;1;1;1;1;1;1;1;1;1;1;1;1;1;1;1;1;1;1;1;1;1;1;1;1;1;1;1;1;1;1;1;1;1;1;1;1;1;1;1;1;1;1;1;1;1;1;1;1;1;1;1;1;1;1;1;1;1;1;1;1;1;1;1;1;1;1;1;1;1;1;1;1;1;1;1;1;1;1;1;1;1;1;1;1;1;1;1;1;1;1;1;1;1;1;1;1;1;1;1;1;1;1;1;1;1;1;1;1;1;1;1;1;1;1;1;1;1;1;1;1;1;1;1;1;1;1;1;1;1;1;1;1;1;1;1;1	29236516;29236516;29236549;29236639;29255275;29255275;29255275;29255275;29258505;29258505;29258505;29258505;29259261;29259261;29259261;29259261;29259449;29259449;29259449;29259449;29259870;29259870;29259870;29259870;29260181;29260610;29260610;29260610;29260610;29260610;29275448;29275448;29275448;29275448;29275448;29279012;29279012;29279012;29279012;29279456;29279456;29279456;29279456;29279551;292…	29236717;29236717;29236717;29236717;29255406;29255406;29255406;29255406;29258776;29258776;29258776;29258776;29259342;29259342;29259342;29259342;29259564;29259564;29259564;29259564;29260044;29260044;29260044;29260044;29260267;29260903;29260903;29260903;29260903;29260903;29275685;29275756;29275756;29275756;29275756;29279121;29279121;29279121;29279121;29279657;29279657;29279657;29279657;29279657;292…	+;+;+;+;+;+;+;+;+;+;+;+;+;+;+;+;+;+;+;+;+;+;+;+;+;+;+;+;+;+;+;+;+;+;+;+;+;+;+;+;+;+;+;+;+;+;+;+;+;+;+;+;+;+;+;+;+;+;+;+;+;+;+;+;+;+;+;+;+;+;+;+;+;+;+;+;+;+;+;+;+;+;+;+;+;+;+;+;+;+;+;+;+;+;+;+;+;+;+;+;+;+;+;+;+;+;+;+;+;+;+;+;+;+;+;+;+;+;+;+;+;+;+;+;+;+;+;+;+;+;+;+;+;+;+;+;+;+;+;+;+;+;+;+;+;+;+;+;+;+;+;+;+;+;+;+;+;+;+;+	6682	4.25363	4.09879	3.84053	3.64355	3.5694	3.73172
RP4-656G21.1	1;1	29708851;29709324	29709124;29709547	-;-	498	0	0	0.0769119	0.307471	0	0
MATN1	1;1;1;1;1;1;1;1;1;1;1;1;1;1	30711277;30713767;30714247;30715157;30715157;30715909;30715909;30716026;30716790;30716790;30718735;30718735;30721405;30723458	30713631;30714327;30714327;30715309;30715309;30716135;30716325;30716325;30716915;30716915;30719251;30718957;30721751;30723587	-;-;-;-;-;-;-;-;-;-;-;-;-;-	4606	0.0334009	0.0950697	0.0748413	0.0664875	0.0944613	0.0751899
MATN1-AS1	1;1;1;1;1;1;1;1;1;1;1;1	30718504;30718772;30718782;30721288;30721288;30721288;30725720;30725735;30725735;30726243;30726243;30726243	30721174;30719565;30719232;30721723;30721722;30721722;30726051;30726051;30726051;30726364;30726827;30726744	+;+;+;+;+;+;+;+;+;+;+;+	4024	0.0764635	0.187962	0.0856658	0.0761038	0.147441	0.0956276
LAPTM5	1;1;1;1;1;1;1;1;1;1;1;1;1;1;1;1;1;1	30732469;30733889;30735173;30735173;30737604;30737604;30738940;30738940;30739809;30739809;30741640;30741640;30741689;30742456;30742456;30745918;30757659;30757659	30733917;30733917;30735265;30735265;30737699;30737699;30739062;30739062;30739937;30739937;30741716;30741716;30742549;30742549;30742549;30746229;30757757;30757820	-;-;-;-;-;-;-;-;-;-;-;-;-;-;-;-;-;-	3274	4.20559	4.12187	4.36368	4.53657	4.31295	4.23121
RP5-1125N11.2	1;1;1;1;1;1;1;1;1;1;1;1;1;1;1;1;1;1;1;1;1;1;1;1;1;1;1;1;1;1;1;1;1;1;1;1;1	30824228;30824298;30824298;30824298;30824298;30824298;30824627;30824660;30824675;30826056;30826131;30826131;30826131;30826131;30826134;30826555;30826555;30826555;30826605;30826605;30829748;30829748;30829748;30829748;30829748;30829748;30829748;30829748;30833506;30833506;30833506;30833506;30833506;30833506;30833506;30833506;30833506	30824373;30824373;30824373;30824373;30824373;30824373;30824828;30824828;30824828;30826194;30826194;30826194;30826194;30826194;30826194;30826652;30826652;30826652;30826652;30826652;30829882;30829882;30829882;30829882;30829882;30829882;30829882;30829882;30833733;30834102;30834431;30834276;30834270;30834103;30834230;30834102;30834284	+;+;+;+;+;+;+;+;+;+;+;+;+;+;+;+;+;+;+;+;+;+;+;+;+;+;+;+;+;+;+;+;+;+;+;+;+	1646	0.0233664	0.0241849	0	0.0697695	0.0720902	0.0233782
SDC3	1;1;1;1;1;1;1;1;1;1;1;1;1;1;1	30869467;30873135;30874297;30874297;30876552;30876552;30876767;30878623;30878623;30878676;30878929;30879977;30880602;30881358;30908449	30873377;30873377;30874588;30874588;30877165;30878740;30877165;30878740;30878740;30878740;30879012;30880014;30880769;30881429;30908761	-;-;-;-;-;-;-;-;-;-;-;-;-;-;-	7067	10.5418	10.083	9.43597	11.6081	10.7181	9.60516
PUM1	1;1;1;1;1;1;1;1;1;1;1;1;1;1;1;1;1;1;1;1;1;1;1;1;1;1;1;1;1;1;1;1;1;1;1;1;1;1;1;1;1;1;1;1;1;1;1;1;1;1;1;1;1;1;1;1;1;1;1;1;1;1;1;1;1;1;1;1;1;1;1;1;1;1;1;1;1;1;1;1;1;1;1;1;1;1;1;1;1;1;1;1;1;1;1;1;1;1;1;1;1;1;1;1;1;1;1;1;1;1;1;1;1;1;1;1;1;1;1;1;1;1;1;1;1;1;1;1;1;1;1;1;1;1;1;1;1;1;1;1;1;1;1;1;1;1;1;1;1;1;1;1;1;1;1;1;1;1;1;1;1;1;1;1;1;1;1;1;1;1;1;1;1;1;1;1;1;1;1;1;1;1;1;1;1;1;1;1;1;1;1;1;1;1;1;1;1;1;1;1…	30931506;30931506;30931506;30932059;30932826;30932844;30932844;30932850;30933080;30933305;30936643;30936643;30936643;30936643;30936643;30936643;30936643;30936643;30936643;30936643;30936722;30936724;30941151;30941151;30941151;30941151;30941151;30941151;30941151;30941151;30941151;30941151;30941151;30941151;30941922;30941998;30941998;30941998;30941998;30941998;30941998;30941998;30941998;30941998;309…	30933342;30933342;30933342;30933342;30933342;30933342;30933342;30933342;30933342;30933342;30936835;30936835;30936835;30936835;30936835;30936835;30936835;30936835;30936835;30936835;30936835;30936835;30941272;30941272;30941272;30941272;30941272;30941272;30941272;30941272;30941272;30941272;30941272;30941272;30942123;30942123;30942123;30942123;30942123;30942123;30942123;30942123;30942123;30942123;309…	-;-;-;-;-;-;-;-;-;-;-;-;-;-;-;-;-;-;-;-;-;-;-;-;-;-;-;-;-;-;-;-;-;-;-;-;-;-;-;-;-;-;-;-;-;-;-;-;-;-;-;-;-;-;-;-;-;-;-;-;-;-;-;-;-;-;-;-;-;-;-;-;-;-;-;-;-;-;-;-;-;-;-;-;-;-;-;-;-;-;-;-;-;-;-;-;-;-;-;-;-;-;-;-;-;-;-;-;-;-;-;-;-;-;-;-;-;-;-;-;-;-;-;-;-;-;-;-;-;-;-;-;-;-;-;-;-;-;-;-;-;-;-;-;-;-;-;-;-;-;-;-;-;-;-;-;-;-;-;-;-;-;-;-;-;-;-;-;-;-;-;-;-;-;-;-;-;-;-;-;-;-;-;-;-;-;-;-;-;-;-;-;-;-;-;-;-;-;-;-…	6621	20.7612	21.6327	18.1994	19.3222	20.2995	17.8309
NKAIN1	1;1;1;1;1;1;1;1;1;1;1;1;1;1;1;1;1;1;1;1;1	31179745;31180540;31181239;31181589;31181860;31181860;31182530;31182530;31182551;31183817;31183817;31183817;31185163;31185247;31185247;31188050;31188050;31188050;31188050;31193816;31239494	31181712;31180686;31181676;31181712;31181941;31181941;31182590;31182590;31182590;31184014;31184014;31184014;31185327;31185327;31185327;31188396;31188187;31188153;31188187;31193920;31239554	-;-;-;-;-;-;-;-;-;-;-;-;-;-;-;-;-;-;-;-;-	2987	0.0128762	0.0133272	0.0256459	0	0.0132419	0
SNRNP40	1;1;1;1;1;1;1;1;1;1;1;1;1;1;1;1;1;1;1;1;1;1;1;1;1;1;1;1;1	31259568;31259673;31259674;31259710;31259786;31260955;31261529;31261529;31261529;31261529;31267871;31267871;31267871;31269158;31269158;31269158;31271208;31271379;31271379;31281374;31281374;31281374;31289254;31289254;31291913;31292844;31293219;31296611;31296611	31260121;31260121;31260121;31260121;31260121;31261077;31261632;31261632;31261822;31261632;31267932;31267932;31267932;31269666;31269240;31269240;31271499;31271499;31271499;31281496;31282483;31281496;31289419;31289419;31292006;31293348;31293348;31296782;31296770	-;-;-;-;-;-;-;-;-;-;-;-;-;-;-;-;-;-;-;-;-;-;-;-;-;-;-;-;-	3881	11.5453	11.0778	13.0273	11.9644	13.9726	12.9392
RP11-490K7.4	1	31263245	31263681	-	437	0	0	0.0876479	0	0	0
ZCCHC17	1;1;1;1;1;1;1;1;1;1;1;1;1;1;1;1;1;1;1;1;1;1;1;1;1;1;1;1;1;1;1;1;1;1;1;1;1;1;1;1;1;1;1;1;1;1;1;1;1;1;1;1;1;1;1;1;1;1;1;1;1;1;1;1;1;1;1;1	31296982;31296982;31296982;31296982;31296982;31296995;31296998;31297008;31297036;31310044;31310044;31310044;31310044;31310044;31310044;31310044;31318167;31318167;31318167;31319109;31319109;31319109;31319109;31319109;31319109;31319109;31319109;31319109;31337175;31337175;31337175;31337175;31337175;31337175;31337175;31337175;31338957;31338957;31338957;31338957;31338957;31338957;31338957;31338957;313…	31297213;31297075;31297075;31297075;31297075;31297075;31297075;31297213;31297096;31310164;31310164;31310164;31310164;31310164;31310164;31310164;31318236;31318236;31318236;31319166;31319166;31319166;31319166;31319166;31319166;31319166;31319166;31319166;31337275;31337275;31337275;31337275;31337275;31337275;31337275;31337275;31339048;31339048;31339048;31339048;31339048;31339048;31339048;31339048;313…	+;+;+;+;+;+;+;+;+;+;+;+;+;+;+;+;+;+;+;+;+;+;+;+;+;+;+;+;+;+;+;+;+;+;+;+;+;+;+;+;+;+;+;+;+;+;+;+;+;+;+;+;+;+;+;+;+;+;+;+;+;+;+;+;+;+;+;+	1921	118.447	120.295	133.011	118.966	128.688	136.355
RP11-266K22.2	1;1;1	31333067;31337102;31346578	31333182;31337202;31346799	-;-;-	439	149.814	149.349	169.524	153.644	165.332	172.856
FABP3	1;1;1;1;1;1;1;1;1;1;1;1;1;1;1;1;1;1	31365625;31365713;31365721;31365891;31367393;31367393;31367393;31367393;31369070;31369385;31369385;31369385;31369385;31372942;31372942;31372942;31376356;31376722	31365939;31365939;31365939;31365939;31367494;31367494;31367494;31367494;31369136;31369557;31369590;31369557;31369557;31373073;31373041;31373076;31376427;31376850	-;-;-;-;-;-;-;-;-;-;-;-;-;-;-;-;-;-	1026	2.88646	2.52197	2.1279	3.02212	3.12265	3.41299
SERINC2	1;1;1;1;1;1;1;1;1;1;1;1;1;1;1;1;1;1;1;1;1;1;1;1;1;1;1;1;1;1;1;1;1;1;1;1;1;1;1;1;1;1;1;1;1;1;1;1;1;1;1;1;1;1;1;1;1	31409565;31410174;31410217;31410385;31413116;31413813;31413813;31415873;31423693;31423693;31423693;31423693;31423693;31423693;31424683;31424683;31424683;31424683;31424683;31424683;31425330;31425330;31425330;31425330;31425330;31425330;31425776;31425776;31425776;31425776;31425776;31425776;31426654;31426654;31426654;31426654;31426654;31428978;31428978;31428978;31428978;31428978;31429397;31429397;314…	31409852;31410435;31410435;31410435;31413304;31414064;31414777;31415907;31423854;31423854;31423854;31423854;31423854;31423854;31424873;31424873;31424873;31424873;31424873;31424873;31425409;31425409;31425409;31425409;31425409;31425409;31425913;31425913;31425858;31425913;31425913;31425913;31426823;31426823;31426823;31426823;31426823;31429068;31429068;31429068;31429068;31429068;31429538;31429538;314…	+;+;+;+;+;+;+;+;+;+;+;+;+;+;+;+;+;+;+;+;+;+;+;+;+;+;+;+;+;+;+;+;+;+;+;+;+;+;+;+;+;+;+;+;+;+;+;+;+;+;+;+;+;+;+;+;+	3549	57.3937	53.2459	46.6662	47.3298	40.0327	40.7683
LINC01225	1;1;1;1;1;1;1;1;1;1;1;1;1;1;1;1;1;1;1;1;1;1;1	31500085;31501353;31501399;31503015;31503015;31504128;31504128;31505478;31505478;31506201;31506215;31506240;31506240;31506296;31507296;31507434;31507434;31507434;31507716;31507716;31507716;31509064;31509624	31500387;31501539;31501527;31503188;31503188;31504300;31504300;31505587;31505587;31506406;31506406;31506406;31506406;31508565;31508219;31507581;31507581;31507581;31508219;31507816;31508566;31509280;31509648	+;+;+;+;+;+;+;+;+;+;+;+;+;+;+;+;+;+;+;+;+;+;+	3555	0	0	0.0215483	0	0	0
RP11-73M7.1	1;1;1	31571585;31572035;31575410	31571742;31572303;31575573	-;-;-	591	0.32539	0.673575	0.712899	0	0.334632	0.520887
TINAGL1	1;1;1;1;1;1;1;1;1;1;1;1;1;1;1;1;1;1;1;1;1;1;1;1;1;1;1;1;1;1;1;1;1;1;1;1;1;1;1;1;1;1;1;1;1;1;1;1;1;1;1;1;1;1;1;1;1;1;1;1;1;1;1;1;1;1;1;1;1;1;1;1;1;1;1;1;1;1	31576485;31576535;31576542;31576545;31576568;31577034;31577134;31577134;31577134;31578145;31578145;31579204;31579204;31579204;31579204;31579204;31579204;31579204;31579753;31583149;31583149;31583149;31583149;31583149;31583149;31583149;31583461;31583461;31583461;31583461;31583461;31583461;31583513;31584678;31584678;31584678;31584678;31584678;31584678;31584678;31584886;31584886;31584886;31584886;315…	31576595;31576595;31576595;31576595;31576595;31577458;31577762;31577458;31577458;31578188;31578188;31579267;31579267;31579267;31579267;31579267;31579267;31579267;31579813;31583241;31583241;31583241;31584801;31583241;31583575;31583241;31583575;31583575;31583575;31583575;31583575;31583575;31584801;31584801;31584801;31584801;31584801;31584801;31584801;31584801;31585340;31585036;31585036;31585036;315…	+;+;+;+;+;+;+;+;+;+;+;+;+;+;+;+;+;+;+;+;+;+;+;+;+;+;+;+;+;+;+;+;+;+;+;+;+;+;+;+;+;+;+;+;+;+;+;+;+;+;+;+;+;+;+;+;+;+;+;+;+;+;+;+;+;+;+;+;+;+;+;+;+;+;+;+;+;+	5281	15.0247	15.7545	16.4131	11.4529	12.3431	14.7262
HCRTR1	1;1;1;1;1;1;1;1;1;1;1;1;1;1;1;1;1;1;1;1;1;1;1;1;1;1;1;1;1;1;1;1;1;1;1;1;1	31617686;31617686;31617700;31618021;31618025;31618756;31618756;31619021;31619040;31619051;31619193;31619532;31619532;31619532;31620843;31620843;31620843;31620843;31620843;31621477;31621477;31621477;31621477;31621477;31623523;31623523;31623523;31623523;31623523;31624997;31624997;31624997;31624997;31626790;31626790;31627323;31632436	31617881;31617881;31617914;31618126;31618126;31618816;31618816;31619391;31619391;31619391;31619391;31619710;31619710;31619710;31621086;31621086;31621086;31621086;31621086;31621592;31621592;31621592;31621592;31621592;31623749;31623749;31623749;31623749;31623749;31625118;31625118;31625118;31625118;31627191;31627318;31627613;31632518	+;+;+;+;+;+;+;+;+;+;+;+;+;+;+;+;+;+;+;+;+;+;+;+;+;+;+;+;+;+;+;+;+;+;+;+;+	2558	0.315748	0.202309	0.34439	0.194544	0.23194	0.150432
PEF1	1;1;1;1;1;1;1;1;1;1;1;1;1;1;1;1;1;1;1;1;1;1;1;1;1;1;1;1;1;1	31629862;31630340;31630449;31630789;31632495;31632495;31632495;31632495;31633159;31633159;31633159;31633159;31633159;31633240;31633264;31633275;31634834;31635222;31635222;31635222;31635222;31635222;31635222;31635222;31644123;31644190;31644262;31644380;31644841;31644841	31630842;31630732;31630842;31630842;31632638;31632638;31632638;31632638;31633314;31633314;31633314;31633314;31633314;31633314;31633314;31633314;31634943;31635522;31635472;31635522;31635522;31635522;31635522;31635260;31644601;31644555;31644596;31644589;31644896;31644887	-;-;-;-;-;-;-;-;-;-;-;-;-;-;-;-;-;-;-;-;-;-;-;-;-;-;-;-;-;-	2227	8.94606	6.70323	9.16705	7.99295	7.88584	7.49913
[truncated: 29,682 more rows]
